# Supplementary material for: Integrative genomic study of Chinese clear cell renal cell carcinoma reveals features associated with thrombus
Source: Nat Commun. 2020 Feb 6;11:739. doi: 10.1038/s41467-020-14601-9 (PMC7005298; doi:10.1038/s41467-020-14601-9)
Supplement: Supplementary file 3 — Supplementary Data 1 [file 41467_2020_14601_MOESM3_ESM.xlsx]

## Sheet: Supplementary Table S2
Supplementary Data 1 -- Clinical infromation of all patients
Sample	Sex	Age	Nephrectomy	Histology	TNM stage	Size of primary tumour (mm)	Thrombus level(Mayo)	Systemic therapy(ies) or radiation therapy (RTx) received	Sample source
C001	M	61	Total	Clear cell	T3bN0M0	44	1	NO	Peking University Third Hospital
C002	F	54	Total	Clear cell	T3bN0M0	130	3	NO	Peking University Third Hospital
C003	M	59	Total	Clear cell	T3bN0M0	110	2	NO	Peking University Third Hospital
C004	F	41	Total	Clear cell	T3bN0M0	68	2	NO	Peking University Third Hospital
C005	M	70	Total	Clear cell	T3cN0M0	79	4	NO	Peking University Third Hospital
C006	M	64	Total	Clear cell	T3bN0M0	92	1	NO	Peking University Third Hospital
C007	F	55	Total	Clear cell	T3bN1M0	90	1	NO	Peking University Third Hospital
C008	M	76	Total	Clear cell	T3cN0M1	89	2	NO	Peking University Third Hospital
C009	M	82	Total	Clear cell	T3aN0M0	92	0	NO	Peking University Third Hospital
C010	M	76	Total	Clear cell	T3bN0M0	81	1	NO	Peking University Third Hospital
C011	F	69	Total	Clear cell	T3cN1M1	109	4	NO	Peking University Third Hospital
C012	F	64	Total	Clear cell	T3cN0M0	106	3	NO	Peking University Third Hospital
C013	M	62	Total	Clear cell	T3cN0M0	92	0	NO	Peking University Third Hospital
C014	M	76	Total	Clear cell	T3bN0M0	71	1	NO	Peking University Third Hospital
C015	F	62	Total	Clear cell	T4N1M0	140	1	NO	Peking University Third Hospital
C016	M	55	Total	Clear cell	T3bN0M0	100	1	NO	Peking University Third Hospital
C017	M	56	Total	Clear cell	T3cN0M0	50	1	NO	Peking University Third Hospital
C018	F	60	Total	Clear cell	T3cN0M0	100	2	NO	Peking University Third Hospital
C019	M	75	Total	Clear cell	T3cN0M0	75	4	NO	Peking University Third Hospital
C020	M	55	Total	Clear cell	T3cN0M0	75	2	NO	Peking University Third Hospital
C021	M	72	Total	Clear cell	T3cN0M0	25	0	NO	Peking University Third Hospital
C022	M	48	Total	Clear cell	T3bN0M0	50	2	NO	Peking University Third Hospital
C023	M	83	Total	Clear cell	T3cN0M0	75	1	NO	Peking University Third Hospital
C024	M	62	Total	Clear cell	T3bN0M0	92	2	NO	Peking University Third Hospital
C025	M	61	Total	Clear cell	T3bN1M0	70	1	NO	Peking University Third Hospital
C026	F	69	Total	Clear cell	T3bN0M0	93	2	NO	Peking University Third Hospital
C027	M	48	Total	Clear cell	T3cN1M1	200	3	NO	Peking University Third Hospital
C028	M	72	Total	Clear cell	T3cN0M0	59	3	NO	Peking University Third Hospital
C029	F	55	Total	Clear cell	T3cN0M0	92	1	NO	Peking University Third Hospital
C030	M	50	Total	Clear cell	T3bN0M0	100	2	NO	Peking University Third Hospital
C031	F	45	Total	Clear cell	T3cN0M1	50	0	NO	Peking University Third Hospital
C032	M	53	Total	Clear cell	T3cN0M0	90	1	NO	Peking University Third Hospital
C033	M	64	Total	Clear cell	T4N0M1	86	0	NO	Peking University Third Hospital
C034	M	67	Total	Clear cell	T3bN0M1	55	2	NO	Peking University Third Hospital
C035	F	55	Total	Clear cell	T3bN0M0	55	1	NO	Peking University Third Hospital
C036	F	51	Total	Clear cell	T3bN0M0	30	2	NO	Peking University Third Hospital
C037	M	48	Total	Clear cell	T3bN0M0	117	2	NO	Peking University Third Hospital
C038	M	49	Total	Clear cell	T4N1M0	144	3	NO	Peking University Third Hospital
C039	M	56	Total	Clear cell	T4NxM0	148	3	NO	Peking University Third Hospital
C040	F	63	Total	Clear cell	T4N1M1	96	4	NO	Peking University Third Hospital
C041	F	71	Total	Clear cell	T3cN0M0	146	3	NO	Peking University Third Hospital
C042	F	74	Total	Clear cell	T3bN0M0	77	3	NO	Peking University Third Hospital
CC00	M	63	Total	Clear cell	T4N0M0	45	-	NO	Peking University Third Hospital
CC01	M	53	Total	Clear cell	T3bN0M0	50	-	NO	Peking University Third Hospital
CC02	M	45	Total	Clear cell	T3bN0M0	53	-	NO	Peking University Third Hospital
CC03	M	49	Total	Clear cell	T2aN0M0	40	-	NO	Peking University Third Hospital
CC04	M	66	Total	Clear cell	T2bN0M0	65	-	NO	Peking University Third Hospital
CC001	M	64	Total	Clear cell	T3bN0M0	55	-	NO	Peking University Third Hospital
CC002	F	69	Total	Clear cell	T3bN0M0	50	-	NO	Peking University Third Hospital
CC003	M	49	Total	Clear cell	T1bN0M0	42	-	NO	Peking University Third Hospital
CC004	M	72	Total	Clear cell	T3bN0M1	70	-	NO	Peking University Third Hospital
CC005	F	48	Total	Clear cell	T3bN0M0	60	-	NO	Peking University Third Hospital
CC006	M	59	Total	Clear cell	T3aN0M1	75	-	NO	Peking University Third Hospital
CC007	F	68	Total	Clear cell	T3bN1M1	60	-	NO	Peking University Third Hospital
CC009	M	44	Total	Clear cell	T3aN0M0	45	-	NO	Peking University Third Hospital
CC010	M	58	Total	Clear cell	T3bN0M0	55	-	NO	Peking University Third Hospital
CC011	F	73	Total	Clear cell	T3bN0M0	70	-	NO	Peking University Third Hospital
CC012	M	56	Total	Clear cell	T1aN0M0	30	-	NO	Peking University Third Hospital
Ca10	M	43	Total	Clear cell	T1aN0M0	30	-	NO	Chinese PLA General Hospital
Ca100	M	68	Total	Clear cell	T1bN0M0	45	-	NO	Chinese PLA General Hospital
Ca102	M	63	Total	Clear cell	T1bN0M0	55	-	NO	Chinese PLA General Hospital
Ca103	F	58	Total	Clear cell	T1bN0M0	55	-	NO	Chinese PLA General Hospital
Ca106	M	52	Total	Clear cell	T1aN0M0	45	-	NO	Chinese PLA General Hospital
Ca107	M	59	Total	Clear cell	T1bN0M0	40	-	NO	Chinese PLA General Hospital
Ca108	M	60	Total	Clear cell	T1bN0M0	60	-	NO	Chinese PLA General Hospital
Ca109	M	77	Partial	Clear cell	T1aN0M0	25	-	NO	Chinese PLA General Hospital
Ca11	M	38	Total	Clear cell	T1aN0M0	25	-	NO	Chinese PLA General Hospital
Ca111	F	61	Total	Clear cell	T1aN0M0	40	-	NO	Chinese PLA General Hospital
Ca112	M	57	Total	Clear cell	T1aN0M0	40	-	NO	Chinese PLA General Hospital
Ca113	M	61	Total	Clear cell	T1bN0M0	45	-	NO	Chinese PLA General Hospital
Ca115	M	46	Partial	Clear cell	T1bN0M0	35	-	NO	Chinese PLA General Hospital
Ca120	M	54	Total	Clear cell	T1aN0M0	40	-	NO	Chinese PLA General Hospital
Ca124	M	35	Partial	Clear cell	T1aN0M0	30	-	NO	Chinese PLA General Hospital
Ca125	F	50	Total	Clear cell	T1bN0M0	65	-	NO	Chinese PLA General Hospital
Ca126	M	45	Partial	Clear cell	T1aN0M0	22	-	NO	Chinese PLA General Hospital
Ca127	M	40	Partial	Clear cell	T1bN0M0	60	-	NO	Chinese PLA General Hospital
Ca130	M	50	Partial	Clear cell	T1aN0M0	30	-	NO	Chinese PLA General Hospital
Ca131	M	48	Total	Clear cell	T1aN0M0	20	-	NO	Chinese PLA General Hospital
Ca132	M	42	Total	Clear cell	T1bN0M0	50	-	NO	Chinese PLA General Hospital
Ca133	M	53	Total	Clear cell	T1aN0M0	35	-	NO	Chinese PLA General Hospital
Ca134	F	37	Total	Clear cell	T1aN0M0	35	-	NO	Chinese PLA General Hospital
Ca138	M	31	Partial	Clear cell	T1aN0M0	36	-	NO	Chinese PLA General Hospital
Ca139	M	36	Partial	Clear cell	T1aN0M0	30	-	NO	Chinese PLA General Hospital
Ca141	M	52	Partial	Clear cell	T1aN0M0	40	-	NO	Chinese PLA General Hospital
Ca142	F	66	Partial	Clear cell	T1bN0M0	50	-	NO	Chinese PLA General Hospital
Ca143	M	47	Total	Clear cell	T1aN0M0	40	-	NO	Chinese PLA General Hospital
Ca144	F	48	Partial	Clear cell	T1aN0M0	30	-	NO	Chinese PLA General Hospital
Ca145	M	75	Partial	Clear cell	T1aN0M0	25	-	NO	Chinese PLA General Hospital
Ca146	M	41	Total	Clear cell	T1bN0M0	45	-	NO	Chinese PLA General Hospital
Ca148	M	61	Total	Clear cell	T1bN0M0	60	-	NO	Chinese PLA General Hospital
Ca149	F	35	Partial	Clear cell	T1aN0M0	18	-	NO	Chinese PLA General Hospital
Ca152	M	25	Partial	Clear cell	T1aN0M0	10	-	NO	Chinese PLA General Hospital
Ca158	M	72	Total	Clear cell	T1bN0M0	65	-	NO	Chinese PLA General Hospital
Ca159	M	39	Total	Clear cell	T1aN0M0	130	-	NO	Chinese PLA General Hospital
Ca160	M	59	Total	Clear cell	T1bN0M0	45	-	NO	Chinese PLA General Hospital
Ca164	M	63	Total	Clear cell	T1aN0M0	40	-	NO	Chinese PLA General Hospital
Ca166	M	64	Total	Clear cell	T1bN0M0	65	-	NO	Chinese PLA General Hospital
Ca167	M	51	Total	Clear cell	T1aN0M0	40	-	NO	Chinese PLA General Hospital
Ca169	M	53	Total	Clear cell	T1bN0M0	60	-	NO	Chinese PLA General Hospital
Ca170	M	54	Total	Clear cell	T1bN0M0	50	-	NO	Chinese PLA General Hospital
Ca172	M	53	Total	Clear cell	T2aN0M0	100	-	NO	Chinese PLA General Hospital
Ca174	M	57	Total	Clear cell	T1aN0M0	28	-	NO	Chinese PLA General Hospital
Ca175	F	59	Total	Clear cell	T1aN0M0	30	-	NO	Chinese PLA General Hospital
Ca176	M	43	Total	Clear cell	T1aN0M0	35	-	NO	Chinese PLA General Hospital
Ca177	M	62	Total	Clear cell	T1bN0M0	60	-	NO	Chinese PLA General Hospital
Ca179	M	63	Total	Clear cell	T1bN0M0	60	-	NO	Chinese PLA General Hospital
Ca18	M	47	Total	Clear cell	T1bN0M0	65	-	NO	Chinese PLA General Hospital
Ca180	M	63	Total	Clear cell	T1bN0M0	45	-	NO	Chinese PLA General Hospital
Ca182	M	41	Total	Clear cell	T1bN0M0	60	-	NO	Chinese PLA General Hospital
Ca184	M	50	Total	Clear cell	T1bN0M0	45	-	NO	Chinese PLA General Hospital
Ca187	F	49	Total	Clear cell	T1bN0M0	80	-	NO	Chinese PLA General Hospital
Ca188	M	47	Total	Clear cell	T1bN0M0	60	-	NO	Chinese PLA General Hospital
Ca19	M	58	Total	Clear cell	T1aN0M0	25	-	NO	Chinese PLA General Hospital
Ca193	F	47	Total	Clear cell	T1bN0M0	42	-	NO	Chinese PLA General Hospital
Ca194	M	69	Total	Clear cell	T1bN0M0	50	-	NO	Chinese PLA General Hospital
Ca195	M	66	Total	Clear cell	T1aN0M0	25	-	NO	Chinese PLA General Hospital
Ca196	M	46	Total	Clear cell	T1bN0M0	90	-	NO	Chinese PLA General Hospital
Ca197	F	63	Total	Clear cell	T1aN0M0	40	-	NO	Chinese PLA General Hospital
Ca201	M	52	Total	Clear cell	T1bN0M0	58	-	NO	Chinese PLA General Hospital
CA206	M	57	Total	Clear cell	T1aN0M0	40	-	NO	Chinese PLA General Hospital
Ca208	M	52	Total	Clear cell	T1bN0M0	60	-	NO	Chinese PLA General Hospital
Ca209	F	67	Total	Clear cell	T1aN0M0	40	-	NO	Chinese PLA General Hospital
Ca214	M	56	Total	Clear cell	T1bN0M0	85	-	NO	Chinese PLA General Hospital
Ca215	F	61	Total	Clear cell	T1aN0M0	40	-	NO	Chinese PLA General Hospital
Ca216	M	50	Total	Clear cell	T1aN0M0	28	-	NO	Chinese PLA General Hospital
Ca217	M	47	Total	Clear cell	T1aN0M0	40	-	NO	Chinese PLA General Hospital
Ca221	M	87	Total	Clear cell	T1aN0M0	40	-	NO	Chinese PLA General Hospital
Ca222	M	49	Total	Clear cell	T1aN0M0	30	-	NO	Chinese PLA General Hospital
Ca224	M	74	Total	Clear cell	T1aN0M0	30	-	NO	Chinese PLA General Hospital
Ca225	M	44	Total	Clear cell	T1aN0M0	35	-	NO	Chinese PLA General Hospital
Ca229	F	61	Total	Clear cell	T1bN0M0	80	-	NO	Chinese PLA General Hospital
Ca233	M	61	Total	Clear cell	T1bN0M0	60	-	NO	Chinese PLA General Hospital
Ca239	M	67	Partial	Clear cell	T1bN0M0	90	-	NO	Chinese PLA General Hospital
Ca241	M	52	Partial	Clear cell	T1bN0M0	45	-	NO	Chinese PLA General Hospital
Ca242	F	73	Total	Clear cell	T1bN0M0	53	-	NO	Chinese PLA General Hospital
Ca26	M	45	Total	Clear cell	T1bN0M0	55	-	NO	Chinese PLA General Hospital
Ca31	F	62	Partial	Clear cell	T1aN0M0	30	-	NO	Chinese PLA General Hospital
Ca4	M	48	Total	Clear cell	T1aN0M0	30	-	NO	Chinese PLA General Hospital
Ca40	M	61	Total	Clear cell	T1aN0M0	20	-	NO	Chinese PLA General Hospital
Ca41	M	60	Total	Clear cell	T1bN0M0	55	-	NO	Chinese PLA General Hospital
Ca42	M	66	Total	Clear cell	T1bN0M0	70	-	NO	Chinese PLA General Hospital
Ca47	F	42	Total	Clear cell	T1bN0M0	50	-	NO	Chinese PLA General Hospital
Ca49	M	45	Total	Clear cell	T1aN0M0	15	-	NO	Chinese PLA General Hospital
Ca50	F	39	Total	Clear cell	T1aN0M0	40	-	NO	Chinese PLA General Hospital
Ca57	F	29	Total	Clear cell	T1bN0M0	55	-	NO	Chinese PLA General Hospital
Ca65	M	42	Partial	Clear cell	T1aN0M0	35	-	NO	Chinese PLA General Hospital
Ca70	M	46	Total	Clear cell	T1bN0M0	50	-	NO	Chinese PLA General Hospital
Ca81	M	49	Total	Clear cell	T1aN0M0	35	-	NO	Chinese PLA General Hospital
Ca83	M	52	Total	Clear cell	T1bN1M0	40	-	NO	Chinese PLA General Hospital
Ca88	F	35	Total	Clear cell	T1bN0M0	50	-	NO	Chinese PLA General Hospital
Ca95	F	51	Total	Clear cell	T1aN0M0	30	-	NO	Chinese PLA General Hospital
Ca96	F	30	Partial	Clear cell	T1aN0M0	20	-	NO	Chinese PLA General Hospital
