# Supplementary material for: Integrative genomic study of Chinese clear cell renal cell carcinoma reveals features associated with thrombus
Source: Nat Commun. 2020 Feb 6;11:739. doi: 10.1038/s41467-020-14601-9 (PMC7005298; doi:10.1038/s41467-020-14601-9)
Supplement: Supplementary file 4 — Supplementary Data 2 [file 41467_2020_14601_MOESM4_ESM.xlsx]

## Sheet: Sheet1
Supplementary Data 2 -- Sequencing depth and coverage of samples
	Average sequencing depth			Fraction of target covered
	Normal	Cancer	Thrombus	Normal	Cancer	Thrombus
C001	108.14	204.51	204.45	0.985	0.993	0.993
C002	108.26	126.16	179.16	0.982	0.989	0.992
C003	92.7	153.2	185.86	0.983	0.992	0.993
C004	95.65	203.31	134.59	0.98	0.992	0.989
C005	70.67	158.51	184.83	0.965	0.99	0.992
C006	74.5	185.44	187.89	0.973	0.994	0.993
C007	104.64	172	163.53	0.986	0.991	0.993
C008	104.87	129.99	129.35	0.985	0.991	0.989
C009	78.09	93.27	121.85	0.964	0.978	0.988
C010	115.82	218.39	190.47	0.977	0.987	0.986
C011	116.44	221.17	257.12	0.974	0.988	0.989
C012	145.03	233.15	232.18	0.981	0.988	0.988
C013	161.15	241.22	257.34	0.984	0.99	0.991
C014	124.51	277.97	244	0.977	0.99	0.99
C015	114.32	283.94	182.78	0.974	0.989	0.982
C016	111.09	220.6	212.82	0.97	0.989	0.987
C017	74.17	158.71	148.45	0.943	0.985	0.982
C018	73.15	133.71	157.99	0.933	0.979	0.985
C019	84.31	225.77	169.62	0.958	0.992	0.988
C020	79.74	154.83	151.67	0.951	0.984	0.985
C021	95.5	185.75	171.06	0.966	0.99	0.987
C022	101.89	156.69	223	0.971	0.984	0.992
C023	81.07	168.35	179.17	0.962	0.988	0.99
C024	82.36	215.46	184.25	0.959	0.993	0.988
C025	97.4	188.07	165.18	0.962	0.988	0.985
C026	88.37	217.89	182.9	0.958	0.975	0.986
C027	105.83	188.97	198.82	0.967	0.979	0.986
C028	87.89	153.76	160.74	0.957	0.986	0.986
C029	77.06	157.88	169.84	0.943	0.988	0.986
C030	122.92	162.85	188.51	0.979	0.987	0.991
C031	82.15	158.58	182.64	0.95	0.985	0.988
C032	103.19	161.14	171.34	0.972	0.988	0.989
C033	99.58	143.69	161.32	0.973	0.987	0.989
C034	152.03	174.07	199.2	0.984	0.986	0.985
C035	157.24	136.16	204.87	0.986	0.98	0.989
C036	169.72	162.54	150.01	0.987	0.984	0.984
C037	152.17	153.6	155.06	0.999	0.999	0.999
C038	124.9	190.11	179.22	0.999	0.999	0.999
C039	99.46	172.36	157.66	0.981	0.998	0.998
C040	79.04	300.86	201.37	0.999	0.993	0.999
C041	88.34	159.19	147.11	0.999	0.999	0.999
C042	90.23	157.8	252.3	0.999	0.999	1
CA100	96.21	100.54	-	0.953	0.954	-
CA102	108.57	98.03	-	0.956	0.953	-
CA103	92.04	90.77	-	0.947	0.943	-
Ca106	140.26	233.24	-	0.979	0.988	-
CA107	107.59	113.1	-	0.956	0.956	-
CA108	104.21	97.08	-	0.957	0.948	-
CA109	108.99	88.56	-	0.956	0.942	-
CA111	111.11	94.33	-	0.959	0.951	-
CA112	113.08	85.58	-	0.957	0.945	-
CA113	112.22	87.44	-	0.958	0.944	-
CA115	109.97	92.06	-	0.958	0.949	-
CA120	93.82	100.02	-	0.946	0.95	-
CA124	105.57	98.45	-	0.957	0.95	-
Ca125	154.83	252.03	-	0.993	0.995	-
Ca126	142.31	250.14	-	0.993	0.995	-
Ca127	156.01	229.43	-	0.992	0.995	-
Ca130	150.85	226.28	-	0.992	0.997	-
Ca131	139.67	245.65	-	0.992	0.997	-
Ca132	146.21	233.42	-	0.992	0.996	-
Ca133	147.75	252.76	-	0.994	0.997	-
Ca134	140.81	240.93	-	0.991	0.997	-
Ca138	160.17	242.05	-	0.991	0.997	-
Ca139	129.18	247.19	-	0.989	0.996	-
Ca141	137.73	223.3	-	0.991	0.995	-
Ca142	130.51	251.21	-	0.991	0.996	-
Ca143	122.64	251.94	-	0.991	0.997	-
Ca144	121.08	253.32	-	0.988	0.996	-
Ca145	132.36	235.39	-	0.991	0.997	-
Ca146	135.81	273.39	-	0.991	0.998	-
Ca148	122.79	258.42	-	0.989	0.997	-
Ca149	133.21	222.44	-	0.989	0.995	-
Ca152	135.87	137.31	-	0.99	0.986	-
Ca158	127.12	233.14	-	0.992	0.997	-
Ca159	145.73	261.46	-	0.994	0.998	-
Ca160	140.83	216.03	-	0.982	0.987	-
Ca164	123.82	224.06	-	0.99	0.997	-
Ca166	94.75	237.41	-	0.97	0.988	-
Ca167	130.55	242.47	-	0.99	0.997	-
Ca169	108.27	216.92	-	0.975	0.988	-
Ca170	117.47	248.73	-	0.99	0.997	-
Ca172	129.53	229.81	-	0.988	0.997	-
Ca174	141.44	235.86	-	0.99	0.997	-
Ca175	128.26	226.82	-	0.988	0.996	-
Ca176	136.86	253.08	-	0.988	0.997	-
Ca177	151.09	255.68	-	0.992	0.997	-
Ca179	113.06	292.69	-	0.976	0.994	-
Ca18	111.82	106.04	-	0.958	0.952	-
Ca180	105.11	131.7	-	0.984	0.988	-
Ca182	117.68	230.52	-	0.978	0.991	-
Ca184	14.88	221.17	-	0.988	0.988	-
Ca187	114.41	192.47	-	0.981	0.988	-
Ca188	142.01	216.57	-	0.985	0.99	-
Ca19	122.22	127.3	-	0.962	0.961	-
Ca193	91.48	215.88	-	0.971	0.988	-
Ca194	113.05	252.86	-	0.978	0.989	-
Ca195	108.21	158.91	-	0.976	0.984	-
Ca196	114.59	151.72	-	0.983	0.985	-
Ca197	130.01	173.04	-	0.982	0.987	-
Ca201	136.36	163.76	-	0.981	0.988	-
CA206	154.23	217.61	-	0.987	0.99	-
Ca208	121.78	219.03	-	0.979	0.988	-
Ca209	127.69	250.49	-	0.978	0.99	-
Ca214	139.99	204.31	-	0.986	0.989	-
Ca215	124.88	197.56	-	0.981	0.989	-
Ca216	140.85	158.47	-	0.985	0.984	-
Ca217	123.21	199.26	-	0.842	0.988	-
Ca221	131.93	215.76	-	0.979	0.989	-
Ca222	119.39	213.14	-	0.98	0.99	-
Ca224	126.23	227.35	-	0.982	0.989	-
Ca225	127.53	200.07	-	0.979	0.988	-
Ca229	138.26	223.67	-	0.979	0.988	-
Ca233	120.52	231.17	-	0.986	0.99	-
Ca239	95.51	247.99	-	0.971	0.989	-
Ca241	108.3	227.99	-	0.977	0.989	-
Ca242	93.59	256.33	-	0.969	0.99	-
Ca26	108.11	104.94	-	0.959	0.956	-
Ca31	114.28	116.89	-	0.96	0.954	-
Ca40	121.9	123.93	-	0.959	0.956	-
Ca41	118.02	121.41	-	0.96	0.962	-
Ca42	108.62	121.78	-	0.953	0.953	-
Ca47	123.62	112.75	-	0.966	0.96	-
Ca49	117.84	122.78	-	0.961	0.962	-
Ca50	111.49	98.5	-	0.956	0.946	-
Ca57	110.23	111.51	-	0.957	0.955	-
Ca65	118.26	104.4	-	0.963	0.955	-
Ca70	114.7	105.92	-	0.956	0.952	-
CA81	114.46	98.53	-	0.959	0.949	-
Ca83	132.39	167.04	-	0.98	0.984	-
CA88	109.76	118.87	-	0.955	0.958	-
CA95	109.05	119.75	-	0.956	0.959	-
CA96	100.43	101.33	-	0.956	0.955	-
RCC10	127.85	117.65	-	0.948	0.941	-
RCC11	122.09	129.78	-	0.949	0.947	-
RCC4	129.37	104.95	-	0.953	0.936	-
CC001	135.13	221.22	-	0.969	0.984	-
CC002	106.29	198.74	-	0.955	0.98	-
CC003	111.8	194.19	-	0.957	0.98	-
CC004	98.07	225.12	-	0.956	0.985	-
CC005	108.47	224.13	-	0.958	0.984	-
CC006	124.61	233.24	-	0.968	0.985	-
CC007	99.79	211.4	-	0.955	0.981	-
CC009	104.41	206.32	-	0.958	0.984	-
CC010	112.13	200.43	-	0.964	0.985	-
CC011	95.62	224.32	-	0.957	0.986	-
CC012	100.72	214.85	-	0.959	0.984	-
CC00	148.6	242.3	-	0.978	0.988	-
CC01	103.04	231.83	-	0.96	0.988	-
CC02	114.2	217.64	-	0.97	0.986	-
CC03	121.23	267.99	-	0.969	0.99	-
CC04	118.28	225.81	-	0.989	0.993	-
