# Supplementary material for: Integrative genomic study of Chinese clear cell renal cell carcinoma reveals features associated with thrombus
Source: Nat Commun. 2020 Feb 6;11:739. doi: 10.1038/s41467-020-14601-9 (PMC7005298; doi:10.1038/s41467-020-14601-9)
Supplement: Supplementary file 6 — Source Data [file 41467_2020_14601_MOESM6_ESM.xlsx]

## Sheet: Fig 1a, 1b and 3a
mutation load and clinical information
Tumor_Sample_Barcode	Numbers of nonsyn mutations	Numbers of syn mutations	Numbers of indel	Cancer purity	Gender	Stage
CA100	90	23	1	0.47	M	T1
CA102	85	27	0	0.5	M	T1
CA103	36	12	3	0.64	F	T1
Ca106	47	12	1	0.41	M	T1
CA107	59	16	2	0.51	M	T1
CA108	83	30	11	0.62	M	T1
CA109	130	29	11	0.67	M	T1
CA111	30	14	4	0.48	F	T1
CA112	34	11	1	0.5	M	T1
CA113	21	10	4	0.46	M	T1
CA115	37	5	0	0.12	M	T1
CA120	45	12	5	0.44	M	T1
CA124	41	4	1	0.36	M	T1
Ca125	23	7	4	0.67	F	T1
Ca126	32	7	6	0.18	M	T1
Ca127	50	9	6	0.7	M	T1
Ca130	29	10	5	0.7	M	T1
Ca131	20	6	4	0.72	M	T1
Ca132	22	7	0	0.33	M	T1
Ca133	113	57	7	0.59	M	T1
Ca134	18	10	1	0.23	F	T1
Ca138	13	5	0	0.46	M	T1
Ca139	36	9	8	0.62	M	T1
Ca141	67	16	6	0.44	M	T1
Ca142	72	12	4	0.44	F	T1
Ca143	63	15	2	0.41	M	T1
Ca144	43	17	2	0.41	F	T1
Ca145	223	62	0	0.6	M	T1
Ca146	46	27	1	0.55	M	T1
Ca148	322	103	6	0.49	M	T1
Ca149	12	4	0	0.33	F	T1
Ca152	17	3	0	0.26	M	T1
Ca158	64	23	9	0.32	M	T1
Ca159	35	8	2	0.48	M	T1
Ca160	52	20	12	0.74	M	T1
Ca164	4	1	0	0.24	M	T1
Ca166	38	18	8	0.56	M	T1
Ca167	27	6	1	0.53	M	T1
Ca169	33	8	2	0.25	M	T1
Ca170	31	10	3	0.53	M	T1
Ca172	60	18	8	0.58	M	T2
Ca174	45	8	10	0.72	M	T1
Ca175	22	18	0	0.33	F	T1
Ca176	21	9	0	0.2	M	T1
Ca177	48	18	4	0.49	M	T1
Ca179	41	10	5	0.6	M	T1
Ca18	26	2	0	0.16	M	T1
Ca180	57	20	0	0.38	M	T1
Ca182	38	9	9	0.72	M	T1
Ca184	23	10	0	0.34	M	T1
Ca187	24	12	1	0.37	F	T1
Ca188	30	8	0	0.11	M	T1
Ca19	49	19	2	0.46	M	T1
Ca193	33	5	0	0.45	F	T1
Ca194	460	138	10	0.66	M	T1
Ca195	47	9	8	0.39	M	T1
Ca196	20	8	0	0.19	M	T1
Ca197	45	15	3	0.59	F	T1
Ca201	90	21	2	0.54	M	T1
CA206	41	12	3	0.57	M	T1
Ca208	26	5	2	0.33	M	T1
Ca209	71	26	2	0.29	F	T1
Ca214	95	21	2	0.6	M	T1
Ca215	39	16	6	0.62	F	T1
Ca216	33	10	2	0.65	M	T1
Ca217	60	15	0	0.4	M	T1
Ca221	4	0	0	0.17	M	T1
Ca222	33	5	3	0.42	M	T1
Ca224	89	30	0	0.38	M	T1
Ca225	33	17	2	0.52	M	T1
Ca229	42	7	4	0.5	F	T1
Ca233	33	9	4	0.69	M	T1
Ca239	45	23	3	0.21	M	T1
Ca241	51	16	1	0.38	M	T1
Ca242	38	13	6	0.52	F	T1
Ca26	34	16	1	0.37	M	T1
Ca31	24	15	1	0.56	F	T1
Ca40	20	9	1	0.52	M	T1
Ca41	43	11	0	0.33	M	T1
Ca42	57	19	2	0.53	M	T1
Ca47	22	8	1	0.44	F	T1
Ca49	23	9	1	0.44	M	T1
Ca50	26	12	1	0.49	F	T1
Ca57	11	4	0	0.12	F	T1
Ca65	39	11	0	0.16	M	T1
Ca70	56	13	1	0.47	M	T1
CA81	73	20	16	0.74	M	T1
Ca83	16	7	1	0.85	M	T1
CA88	26	8	0	0.2	F	T1
CA95	56	16	3	0.51	F	T1
CA96	23	6	1	0.41	F	T1
RCC10	36	16	0	0.43	M	T1
RCC11	44	11	3	0.61	M	T1
RCC4	69	16	10	0.64	M	T1
CC003	40	12	0	0.48	M	T1
CC012	368	92	0	0.31	M	T1
CC03	27	12	0	0.25	M	T2
CC04	69	23	0	0.35	M	T2
C001c	62	31	2	0.19	M	T3
C002c	88	38	4	0.81	F	T3
C003c	125	47	4	0.35	M	T3
C004c	23	10	4	0.55	F	T3
C005c	62	32	7	0.55	M	T3
C006c	50	20	16	0.58	M	T3
C007c	21	14	0	0.52	F	T3
C008c	71	34	8	0.59	M	T3
C009c	74	33	2	0.5	M	T3
C010c	88	30	10	0.51	M	T3
C011c	84	23	5	0.46	F	T3
C012c	57	14	7	0.27	F	T3
C013c	126	31	7	0.45	M	T3
C014c	236	69	7	0.7	M	T3
C015c	37	17	4	0.66	F	T4
C016c	445	227	14	0.16	M	T3
C017c	46	17	5	0.62	M	T3
C018c	37	10	2	0.57	F	T3
C019c	58	18	8	0.55	M	T3
C020c	31	11	3	0.23	M	T3
C021c	125	35	4	0.59	M	T3
C022c	41	17	7	0.24	M	T3
C023c	57	30	11	0.38	M	T3
C024c	61	22	7	0.57	M	T3
C025c	55	16	5	0.33	M	T3
C026c	50	16	0	0.36	F	T3
C027c	41	14	8	0.57	M	T3
C028c	13	5	0	0.11	M	T3
C029c	63	15	4	0.37	F	T3
C030c	52	19	8	0.55	M	T3
C031c	33	5	4	0.75	F	T3
C032c	60	13	9	0.58	M	T3
C033c	141	52	8	0.31	M	T4
C034c	52	22	1	0.31	M	T3
C035c	40	14	8	0.63	F	T3
C036c	39	17	11	0.69	F	T3
C037c	35	13	3	0.54	M	T3
C038c	102	20	5	0.54	M	T4
C039c	61	17	0	0.42	M	T4
C040c	48	12	2	0.54	F	T4
C041c	52	19	4	0.23	F	T3
C042c	58	18	6	0.53	F	T3
CC001	16	9	0	0.71	M	T3
CC002	130	45	0	0.67	F	T3
CC004	12	5	0	0.27	M	T3
CC005	30	12	0	0.37	F	T3
CC006	31	7	0	0.61	M	T3
CC007	107	29	0	0.38	F	T3
CC009	77	26	0	0.55	M	T3
CC010	37	20	0	0.59	M	T3
CC011	123	20	0	0.34	F	T3
CC00	16	7	0	0.53	M	T4
CC01	5	3	0	0.62	M	T3
CC02	16	2	0	0.3	M	T3
TCGA-A3-3311	46	47	13	0.56	M	T3
TCGA-A3-3316	36	23	7	0.41	M	T1
TCGA-A3-3317	57	58	8	0.45	M	T2
TCGA-A3-3319	55	68	14	0.65	M	T2
TCGA-A3-3320	62	59	14	NA	M	T1
TCGA-A3-3322	40	43	8	0.63	F	T1
TCGA-A3-3323	34	35	11	0.55	F	T1
TCGA-A3-3326	30	56	12	0.74	M	T1
TCGA-A3-3346	67	57	13	0.67	F	T1
TCGA-A3-3347	23	45	2	0.78	F	T1
TCGA-A3-3349	32	44	14	0.56	F	T1
TCGA-A3-3357	67	58	11	0.68	M	T1
TCGA-A3-3358	49	70	8	0.57	F	T2
TCGA-A3-3362	39	43	5	0.62	F	T1
TCGA-A3-3363	41	35	5	0.68	M	T1
TCGA-A3-3365	33	30	4	0.55	M	T2
TCGA-A3-3367	48	54	15	NA	F	T1
TCGA-A3-3370	33	36	3	0.44	F	T1
TCGA-A3-3372	53	67	13	NA	M	T1
TCGA-A3-3373	45	47	9	NA	M	T3
TCGA-A3-3376	40	38	5	0.85	F	T1
TCGA-A3-3378	52	61	7	0.52	M	T1
TCGA-A3-3380	35	32	8	NA	F	T1
TCGA-A3-3382	78	60	16	0.6	M	T1
TCGA-A3-3383	37	38	8	0.55	M	T1
TCGA-A3-3385	48	47	12	0.7	M	T1
TCGA-A3-3387	63	56	7	0.55	M	T1
TCGA-AK-3425	57	29	5	0.56	F	T1
TCGA-AK-3429	22	40	6	NA	F	T1
TCGA-AK-3431	61	28	2	0.55	M	T3
TCGA-AK-3434	57	37	2	0.35	F	T2
TCGA-AK-3436	39	53	13	0.57	M	T3
TCGA-AK-3444	74	60	14	0.53	F	T2
TCGA-AK-3445	87	46	0	0.5	F	T1
TCGA-AK-3450	58	44	4	0.44	F	T2
TCGA-AK-3451	69	66	13	0.4	M	T1
TCGA-AK-3454	48	33	1	NA	F	T3
TCGA-AK-3456	32	53	6	0.64	M	T1
TCGA-AK-3458	24	35	9	0.52	M	T2
TCGA-AK-3460	57	29	5	0.45	M	T1
TCGA-AK-3461	40	33	1	0.59	F	T3
TCGA-AS-3778	46	60	16	0.65	F	T2
TCGA-B0-4690	63	24	4	0.72	F	T1
TCGA-B0-4691	80	44	1	0.2	M	T1
TCGA-B0-4693	78	41	1	0.47	M	T1
TCGA-B0-4700	19	28	4	NA	M	T1
TCGA-B0-4703	39	9	1	0.52	F	T4
TCGA-B0-4706	37	50	7	0.62	M	T2
TCGA-B0-4707	79	44	3	0.63	M	T3
TCGA-B0-4710	58	80	23	NA	M	T3
TCGA-B0-4712	88	81	11	0.41	F	T3
TCGA-B0-4718	60	28	1	0.56	M	T4
TCGA-B0-4810	51	55	10	0.67	F	T3
TCGA-B0-4811	75	87	23	0.71	F	T3
TCGA-B0-4814	51	31	3	0.51	F	T3
TCGA-B0-4815	51	61	7	0.46	F	T3
TCGA-B0-4816	47	48	9	0.37	M	T3
TCGA-B0-4818	46	64	17	0.58	M	T3
TCGA-B0-4822	60	22	3	0.46	F	T3
TCGA-B0-4823	79	66	16	0.29	M	T3
TCGA-B0-4824	87	37	1	0.38	M	T3
TCGA-B0-4828	80	38	2	0.49	M	T3
TCGA-B0-4833	46	22	4	0.78	M	T3
TCGA-B0-4837	35	17	2	0.31	M	T4
TCGA-B0-4838	43	26	0	0.73	F	T3
TCGA-B0-4839	51	30	0	0.33	M	T2
TCGA-B0-4841	73	56	2	NA	M	T3
TCGA-B0-4842	44	30	9	NA	M	T2
TCGA-B0-4843	57	37	1	NA	M	T3
TCGA-B0-4844	37	24	2	0.51	M	T2
TCGA-B0-4845	41	26	1	0.65	M	T1
TCGA-B0-4846	28	27	2	0.32	M	T1
TCGA-B0-4847	39	12	1	NA	M	T3
TCGA-B0-4849	18	10	1	0.55	M	T2
TCGA-B0-4852	55	73	12	NA	M	T1
TCGA-B0-4945	33	23	7	0.32	M	T3
TCGA-B0-5075	72	55	14	0.6	M	T1
TCGA-B0-5077	40	40	9	0.49	M	T1
TCGA-B0-5080	47	44	4	0.49	M	T1
TCGA-B0-5085	55	43	8	0.58	F	T2
TCGA-B0-5088	44	47	8	NA	M	T3
TCGA-B0-5092	52	39	7	0.43	F	T3
TCGA-B0-5095	60	46	7	0.52	F	T3
TCGA-B0-5096	67	58	9	0.76	M	T3
TCGA-B0-5100	26	25	4	0.28	M	T3
TCGA-B0-5102	38	32	11	0.55	M	T3
TCGA-B0-5104	43	50	8	0.72	M	T3
TCGA-B0-5106	63	51	12	0.57	F	T3
TCGA-B0-5107	47	36	8	0.42	M	T2
TCGA-B0-5108	34	38	11	0.62	M	T1
TCGA-B0-5110	45	50	17	0.74	M	T3
TCGA-B0-5113	25	37	6	0.64	M	T1
TCGA-B0-5115	44	34	14	0.47	M	T3
TCGA-B0-5119	64	58	21	0.41	M	T3
TCGA-B0-5120	37	50	5	0.45	F	T3
TCGA-B0-5121	35	36	6	0.21	F	T1
TCGA-B0-5399	35	62	7	0.57	F	T1
TCGA-B0-5402	47	42	8	0.46	M	T3
TCGA-B0-5691	45	48	11	0.26	M	T3
TCGA-B0-5693	30	42	7	0.57	M	T3
TCGA-B0-5694	43	74	15	0.56	M	T3
TCGA-B0-5695	51	60	9	0.49	M	T3
TCGA-B0-5696	46	78	7	0.62	F	T3
TCGA-B0-5697	44	59	11	0.38	F	T1
TCGA-B0-5698	54	55	13	0.61	M	T1
TCGA-B0-5699	35	45	6	0.56	M	T1
TCGA-B0-5702	49	70	7	0.78	M	T2
TCGA-B0-5703	54	115	23	NA	F	T3
TCGA-B0-5705	57	90	13	0.62	F	T3
TCGA-B0-5706	43	72	9	0.7	M	T1
TCGA-B0-5707	30	90	4	0.59	F	T3
TCGA-B0-5709	53	74	7	0.56	M	T2
TCGA-B0-5710	26	29	7	0.62	F	T3
TCGA-B0-5812	37	28	1	0.24	M	T1
TCGA-B2-3924	58	103	25	0.56	F	T1
TCGA-B2-4098	50	111	25	0.45	F	T1
TCGA-B2-4099	52	89	22	0.55	M	T1
TCGA-B2-4101	65	45	10	0.77	F	T3
TCGA-B2-5633	34	80	8	0.57	M	T4
TCGA-B2-5635	40	78	10	0.53	M	T1
TCGA-B2-5641	51	69	8	0.48	F	T3
TCGA-B4-5377	36	53	3	0.45	F	T1
TCGA-B8-4143	64	76	9	0.73	M	T3
TCGA-B8-4146	28	42	10	0.42	F	T1
TCGA-B8-4148	31	55	11	0.56	F	T3
TCGA-B8-4151	51	60	16	0.63	M	T1
TCGA-B8-4153	45	54	11	0.47	M	T1
TCGA-B8-4154	42	57	9	0.69	F	T1
TCGA-B8-4620	55	50	15	0.59	M	T3
TCGA-B8-4621	67	89	20	0.44	M	T1
TCGA-B8-4622	87	82	18	0.39	F	T1
TCGA-B8-5158	48	30	5	0.57	M	T1
TCGA-B8-5159	44	32	7	0.35	F	T2
TCGA-B8-5163	50	56	12	0.7	F	T1
TCGA-B8-5164	65	48	13	0.54	M	T3
TCGA-B8-5165	14	20	3	0.67	F	T1
TCGA-B8-5545	16	30	5	0.62	M	T3
TCGA-B8-5546	13	53	4	0.58	M	T3
TCGA-B8-5549	45	58	13	0.71	M	T1
TCGA-B8-5550	64	48	12	0.78	F	T1
TCGA-B8-5551	35	56	12	0.72	M	T1
TCGA-B8-5552	27	21	6	0.2	M	T1
TCGA-B8-5553	37	16	5	0.63	M	T2
TCGA-BP-4158	33	36	3	0.56	M	T1
TCGA-BP-4159	55	26	1	NA	M	T1
TCGA-BP-4160	46	35	3	0.51	M	T1
TCGA-BP-4161	50	64	13	0.6	F	T3
TCGA-BP-4162	32	62	11	0.53	F	T3
TCGA-BP-4163	42	43	6	0.72	F	T1
TCGA-BP-4164	52	81	17	0.58	M	T1
TCGA-BP-4165	77	41	3	NA	F	T3
TCGA-BP-4166	55	23	3	0.56	M	T3
TCGA-BP-4167	49	77	8	NA	F	T1
TCGA-BP-4169	40	15	0	0.39	F	T3
TCGA-BP-4170	41	23	0	0.45	F	T1
TCGA-BP-4173	9	16	3	NA	M	T3
TCGA-BP-4174	31	16	1	NA	M	T3
TCGA-BP-4176	83	39	2	0.64	M	T1
TCGA-BP-4326	47	24	4	0.51	F	T3
TCGA-BP-4329	42	13	3	0.66	F	T3
TCGA-BP-4330	35	24	0	0.56	F	T1
TCGA-BP-4331	35	18	2	0.55	M	T1
TCGA-BP-4338	50	25	6	0.82	F	T1
TCGA-BP-4340	40	17	2	NA	M	T1
TCGA-BP-4341	40	19	1	0.73	F	T3
TCGA-BP-4342	33	15	1	0.87	F	T1
TCGA-BP-4343	20	19	0	NA	M	T1
TCGA-BP-4349	30	16	1	0.54	M	T1
TCGA-BP-4351	49	26	3	0.64	M	T1
TCGA-BP-4354	22	11	0	0.72	M	T1
TCGA-BP-4355	14	9	2	0.62	M	T3
TCGA-BP-4756	34	22	2	0.46	M	T1
TCGA-BP-4758	30	13	3	0.68	F	T1
TCGA-BP-4759	74	52	2	0.38	M	T3
TCGA-BP-4761	62	39	2	NA	M	T3
TCGA-BP-4762	67	41	1	0.37	M	T1
TCGA-BP-4763	28	19	0	0.71	F	T3
TCGA-BP-4765	19	14	0	NA	M	T3
TCGA-BP-4766	36	28	1	NA	M	T2
TCGA-BP-4768	42	28	4	0.52	M	T1
TCGA-BP-4770	56	49	5	0.67	F	T2
TCGA-BP-4771	18	13	1	0.52	M	T2
TCGA-BP-4774	35	30	1	0.44	M	T1
TCGA-BP-4775	33	20	2	0.47	F	T1
TCGA-BP-4777	12	4	0	0.51	F	T3
TCGA-BP-4781	29	27	2	0.49	F	T3
TCGA-BP-4782	66	48	10	0.39	M	T1
TCGA-BP-4787	34	31	13	0.46	M	T3
TCGA-BP-4789	31	13	1	NA	F	T1
TCGA-BP-4790	20	14	1	0.69	M	T1
TCGA-BP-4801	48	31	9	0.4	F	T3
TCGA-BP-4803	49	25	3	0.35	M	T2
TCGA-BP-4804	22	6	0	0.52	M	T3
TCGA-BP-4807	33	38	15	0.58	M	T3
TCGA-BP-4960	53	39	9	NA	M	T3
TCGA-BP-4961	27	34	8	0.41	F	T3
TCGA-BP-4962	31	21	2	0.41	M	T1
TCGA-BP-4963	53	62	14	0.28	M	T3
TCGA-BP-4964	65	54	12	0.45	M	T3
TCGA-BP-4967	44	56	15	0.51	M	T4
TCGA-BP-4968	36	36	7	0.57	M	T3
TCGA-BP-4970	27	19	3	0.52	M	T1
TCGA-BP-4971	32	28	3	0.3	M	T1
TCGA-BP-4972	28	39	8	0.54	M	T1
TCGA-BP-4973	23	34	10	0.6	M	T3
TCGA-BP-4974	23	19	2	0.79	M	T1
TCGA-BP-4975	13	20	4	0.48	F	T1
TCGA-BP-4976	67	62	18	0.47	F	T1
TCGA-BP-4977	35	30	3	0.66	M	T1
TCGA-BP-4981	40	42	4	0.54	M	T1
TCGA-BP-4982	31	24	1	0.55	M	T4
TCGA-BP-4983	52	48	7	NA	M	T3
TCGA-BP-4985	69	52	8	0.44	M	T1
TCGA-BP-4986	31	32	7	0.49	F	T1
TCGA-BP-4987	15	22	4	0.3	M	T1
TCGA-BP-4988	33	28	4	0.72	M	T1
TCGA-BP-4989	55	48	10	0.74	M	T1
TCGA-BP-4991	32	36	6	0.48	F	T3
TCGA-BP-4992	32	27	3	NA	F	T1
TCGA-BP-4993	50	48	14	0.62	M	T1
TCGA-BP-4995	34	26	3	0.44	M	T3
TCGA-BP-4998	31	26	1	NA	F	T3
TCGA-BP-4999	36	34	9	NA	M	T3
TCGA-BP-5000	27	36	6	0.63	M	T1
TCGA-BP-5001	27	26	3	NA	M	T3
TCGA-BP-5004	32	34	11	0.22	M	T1
TCGA-BP-5006	31	28	7	0.47	M	T1
TCGA-BP-5007	23	27	11	0.74	M	T2
TCGA-BP-5008	30	29	7	NA	M	T1
TCGA-BP-5009	36	31	10	0.42	M	T2
TCGA-BP-5010	46	46	7	0.59	F	T1
TCGA-BP-5168	82	90	23	0.64	M	T1
TCGA-BP-5169	46	40	10	0.57	F	T3
TCGA-BP-5170	29	37	5	0.47	M	T1
TCGA-BP-5173	67	53	4	NA	M	T1
TCGA-BP-5174	30	30	6	0.64	M	T3
TCGA-BP-5175	35	29	4	0.32	M	T3
TCGA-BP-5176	82	99	28	0.78	M	T3
TCGA-BP-5177	28	41	6	0.76	M	T3
TCGA-BP-5178	43	35	5	0.42	M	T1
TCGA-BP-5180	36	26	6	0.74	M	T1
TCGA-BP-5182	43	52	7	0.39	M	T1
TCGA-BP-5183	29	44	14	0.54	F	T3
TCGA-BP-5184	18	38	6	0.63	M	T1
TCGA-BP-5185	61	53	10	0.47	M	T3
TCGA-BP-5186	29	21	6	0.47	M	T3
TCGA-BP-5187	51	39	5	0.54	M	T1
TCGA-BP-5189	35	36	7	0.18	F	T1
TCGA-BP-5190	34	30	7	0.54	F	T1
TCGA-BP-5191	43	39	5	0.62	M	T3
TCGA-BP-5192	33	51	14	0.59	M	T1
TCGA-BP-5194	15	28	3	0.49	M	T1
TCGA-BP-5195	47	35	6	0.7	F	T1
TCGA-BP-5196	35	45	14	0.54	M	T1
TCGA-BP-5199	61	46	11	0.51	F	T1
TCGA-BP-5200	33	32	6	0.37	M	T1
TCGA-BP-5202	32	32	4	NA	M	T1
TCGA-CJ-4634	61	84	12	0.41	M	T1
TCGA-CJ-4635	42	24	0	0.53	F	T1
TCGA-CJ-4636	46	61	9	0.42	M	T1
TCGA-CJ-4637	28	48	5	0.7	M	T2
TCGA-CJ-4638	52	70	14	NA	M	T1
TCGA-CJ-4639	49	52	11	0.35	M	T1
TCGA-CJ-4640	41	44	8	NA	M	T3
TCGA-CJ-4641	41	47	4	0.21	F	T1
TCGA-CJ-4643	82	105	17	0.26	M	T1
TCGA-CJ-4644	76	108	12	0.66	M	T1
TCGA-CJ-4868	18	12	1	0.63	M	T1
TCGA-CJ-4870	38	15	2	0.55	M	T1
TCGA-CJ-4871	33	20	4	NA	M	T1
TCGA-CJ-4872	25	18	1	0.6	M	T1
TCGA-CJ-4873	54	31	1	0.55	F	T1
TCGA-CJ-4874	45	27	1	NA	M	T3
TCGA-CJ-4875	79	50	4	0.69	F	T1
TCGA-CJ-4876	38	12	2	0.22	M	T1
TCGA-CJ-4878	26	12	1	0.43	F	T3
TCGA-CJ-4881	37	18	0	0.62	M	T1
TCGA-CJ-4882	53	37	2	0.41	M	T1
TCGA-CJ-4884	40	23	0	0.48	F	T1
TCGA-CJ-4885	33	14	3	0.65	M	T1
TCGA-CJ-4886	20	7	0	0.54	M	T1
TCGA-CJ-4887	36	13	0	NA	F	T1
TCGA-CJ-4888	9	9	0	0.44	F	T3
TCGA-CJ-4889	18	7	2	0.85	F	T1
TCGA-CJ-4890	17	6	1	0.73	M	T1
TCGA-CJ-4892	36	26	4	0.69	F	T1
TCGA-CJ-4893	28	16	1	0.52	M	T1
TCGA-CJ-4894	54	28	1	0.26	M	T3
TCGA-CJ-4895	34	18	4	0.33	F	T2
TCGA-CJ-4897	41	49	11	0.41	M	T2
TCGA-CJ-4899	26	30	6	0.4	M	T3
TCGA-CJ-4902	53	38	5	NA	M	T3
TCGA-CJ-4903	40	33	5	0.5	F	T1
TCGA-CJ-4904	29	37	5	0.7	F	T1
TCGA-CJ-4905	37	53	11	0.29	M	T3
TCGA-CJ-4908	21	27	5	0.24	M	T2
TCGA-CJ-4912	60	57	8	0.56	M	T3
TCGA-CJ-4913	42	27	5	0.52	F	T2
TCGA-CJ-4916	35	35	5	0.73	M	T3
TCGA-CJ-4918	60	48	7	0.27	M	T3
TCGA-CJ-4920	109	81	20	0.34	F	T2
TCGA-CJ-4923	36	38	3	0.46	F	T3
TCGA-CJ-5671	45	72	8	0.65	M	T3
TCGA-CJ-5672	68	76	7	NA	M	T3
TCGA-CJ-5675	48	57	11	0.48	F	T3
TCGA-CJ-5677	57	77	14	0.68	M	T1
TCGA-CJ-5678	38	63	12	0.7	M	T3
TCGA-CJ-5680	39	54	3	0.4	M	T1
TCGA-CJ-5681	28	70	10	0.69	F	T3
TCGA-CJ-5682	59	87	14	0.67	M	T2
TCGA-CJ-5683	49	84	12	0.21	M	T3
TCGA-CJ-5684	35	81	15	0.79	F	T3
TCGA-CJ-5686	48	42	7	NA	F	T3
TCGA-CJ-6027	61	49	8	0.44	M	T3
TCGA-CJ-6028	41	35	6	0.46	M	T3
TCGA-CJ-6030	84	67	14	0.41	M	T1
TCGA-CJ-6031	48	34	3	0.43	M	T3
TCGA-CJ-6032	37	36	5	0.68	M	T3
TCGA-CJ-6033	63	39	5	0.35	M	T1
TCGA-CW-5580	59	67	14	0.68	M	T3
TCGA-CW-5581	49	83	16	NA	M	T3
TCGA-CW-5583	24	74	11	0.69	F	T1
TCGA-CW-5588	55	82	14	0.44	M	T1
TCGA-CW-5589	52	89	15	0.29	F	T3
TCGA-CW-5591	36	77	6	0.26	F	T3
TCGA-CW-6087	48	36	3	0.47	M	T3
TCGA-CW-6090	68	76	16	0.8	F	T1
TCGA-CW-6093	84	64	15	0.6	M	T3
TCGA-CZ-4853	75	80	16	0.42	F	T3
TCGA-CZ-4854	71	28	1	0.75	M	T1
TCGA-CZ-4856	41	39	9	0.78	F	T3
TCGA-CZ-4857	79	43	2	0.49	M	T1
TCGA-CZ-4858	55	29	6	NA	M	T3
TCGA-CZ-4859	74	65	20	0.45	F	T1
TCGA-CZ-4861	77	34	4	0.76	M	T2
TCGA-CZ-4862	54	40	2	0.44	M	T3
TCGA-CZ-4865	55	37	7	NA	M	T3
TCGA-CZ-4866	66	73	9	NA	M	T3
TCGA-CZ-5451	62	66	13	NA	M	T1
TCGA-CZ-5452	22	42	6	0.53	M	T3
TCGA-CZ-5453	56	93	19	0.87	F	T1
TCGA-CZ-5454	16	48	5	0.4	M	T1
TCGA-CZ-5456	50	66	17	0.49	F	T2
TCGA-CZ-5457	63	65	12	0.6	F	T3
TCGA-CZ-5458	25	43	5	0.39	F	T3
TCGA-CZ-5461	63	42	5	0.34	M	T2
TCGA-CZ-5462	51	52	9	0.32	F	T3
TCGA-CZ-5463	41	48	7	0.57	F	T3
TCGA-CZ-5466	50	63	7	0.68	F	T3
TCGA-CZ-5467	41	49	6	0.83	F	T3
TCGA-CZ-5469	41	49	5	0.65	M	T1
TCGA-CZ-5470	33	52	13	0.59	M	T3
TCGA-CZ-5982	32	31	8	NA	M	T1
TCGA-CZ-5984	30	35	7	0.34	F	T1
TCGA-CZ-5985	46	44	7	0.63	F	T3
TCGA-CZ-5986	41	48	10	0.53	M	T1
TCGA-CZ-5988	30	37	5	NA	M	T1
TCGA-CZ-5989	27	23	4	0.57	M	T2
TCGA-DV-5565	40	18	7	0.46	M	T3
TCGA-DV-5566	24	22	4	0.5	M	T3
TCGA-DV-5568	10	7	1	0.38	M	T1
TCGA-DV-5569	16	24	8	0.68	F	T1
TCGA-DV-5574	23	27	11	0.87	M	T3
TCGA-DV-5575	27	39	13	0.36	M	T1
TCGA-DV-5576	23	31	17	NA	M	T1
TCGA-EU-5904	33	33	5	0.47	M	T3
TCGA-EU-5905	48	37	9	0.45	M	T3
TCGA-EU-5906	47	40	7	NA	M	T1
TCGA-EU-5907	35	31	8	NA	F	T1
TCGA-A3-3308	60	63	18	0.48	F	T1
TCGA-AK-3428	58	30	2	0.7	M	T1
TCGA-AK-3430	52	76	20	0.66	M	T1
TCGA-AK-3455	48	34	12	0.57	F	T3
TCGA-B0-4694	55	41	1	NA	M	T2
TCGA-B0-4697	24	39	0	NA	F	T1
TCGA-B0-4713	53	35	3	0.37	F	T2
TCGA-B0-4714	62	40	5	0.58	M	T1
TCGA-B0-4813	49	32	1	NA	M	T3
TCGA-B0-4817	45	30	2	NA	F	T1
TCGA-B0-4819	33	16	0	NA	F	T1
TCGA-B0-4827	70	62	11	0.37	M	T2
TCGA-B0-4836	17	18	2	NA	M	T2
TCGA-B0-4848	31	15	4	NA	F	T2
TCGA-B0-5081	36	36	1	0.68	M	T2
TCGA-B0-5094	64	45	10	0.34	F	T3
TCGA-B0-5097	48	33	4	0.75	F	T2
TCGA-B0-5099	54	57	16	0.26	M	T3
TCGA-B0-5109	42	40	7	0.53	M	T3
TCGA-B0-5116	43	41	8	0.23	F	T3
TCGA-B0-5400	28	51	3	0.6	F	T3
TCGA-B0-5692	45	84	15	0.56	M	T1
TCGA-B0-5701	81	86	17	NA	M	T1
TCGA-B0-5711	28	26	7	0.58	F	T2
TCGA-B0-5713	78	62	18	0.35	F	T3
TCGA-BP-4337	29	17	3	NA	M	T3
TCGA-BP-4345	16	7	0	0.43	M	T3
TCGA-BP-4346	35	16	0	0.41	M	T3
TCGA-BP-4347	32	13	2	NA	F	T2
TCGA-BP-4352	82	27	3	0.31	M	T2
TCGA-BP-4797	17	8	0	0.24	M	T1
TCGA-BP-4798	16	11	2	0.33	M	T1
TCGA-BP-4799	17	12	2	0.42	M	T2
TCGA-BP-5198	55	46	10	0.68	M	T1
TCGA-BP-5201	33	28	6	NA	M	T3
TCGA-CJ-4891	8	8	0	0.57	M	T1
TCGA-CJ-4901	46	35	5	NA	M	T2
TCGA-CJ-4907	48	38	5	0.72	M	T1
TCGA-CJ-5676	47	65	10	0.78	M	T1
TCGA-CJ-5679	79	92	14	0.21	F	T1
TCGA-CW-5585	35	60	6	NA	M	T1
TCGA-CZ-4863	30	30	5	0.61	M	T1
TCGA-CZ-5455	22	17	3	NA	M	T1
TCGA-CZ-5459	69	73	17	0.39	F	T1
TCGA-CZ-5460	39	48	14	0.41	M	T1
TCGA-CZ-5465	88	96	30	0.69	M	T1
TCGA-CZ-5468	106	93	10	0.24	M	T1
TCGA-CZ-5987	41	35	7	NA	F	T3

## Sheet: Fig 1a, 1c, 3b and 3c
mutaion frequencies
Gene	TCGA	Chinese	ccRCC	ccRCC-TT
VHL	52.2782	57.8947	51.8182	73.8095
PBRM1	32.8537	28.9474	28.1818	30.9524
BAP1	10.0719	10.5263	5.45455	23.8095
CSMD3	2.8777	10.5263	6.36364	21.4286
KDM5C	6.47482	10.5263	9.09091	14.2857
SETD2	11.5108	10.5263	7.27273	19.0476
FSCB	0.719424	7.89474	9.09091	4.7619
MUC16	7.91367	7.89474	7.27273	9.52381
XIRP2	2.39808	7.89474	5.45455	14.2857
PCLO	3.59712	7.23684	3.63636	16.6667
HYDIN	0.479616	6.57895	7.27273	4.7619
RYR1	2.39808	6.57895	7.27273	4.7619
SSPO	2.39808	6.57895	6.36364	7.14286
TMPRSS13	0.239808	6.57895	7.27273	4.7619
NAV3	1.43885	5.92105	5.45455	7.14286
SPTA1	2.39808	5.92105	4.54545	9.52381
SPTBN5	0.959233	5.92105	6.36364	4.7619
SYNE1	3.59712	5.92105	6.36364	4.7619
MTOR	5.9952	5.26316	4.54545	7.14286
FAT1	1.67866	4.60526	5.45455	2.38095
PTEN	4.31655	4.60526	1.81818	11.9048
TP53	2.15827	4.60526	1.81818	11.9048
ARID1A	2.8777	3.94737	2.72727	7.14286
PIK3CA	2.8777	3.28947	0.909091	9.52381
TCEB1	0.719424	1.97368	2.72727	0
PLAC4	1.19904	0.657895	0	2.38095
TSC1	0.479616	0.657895	0.909091	0
TSC2	0.959233	0.657895	0	2.38095

## Sheet: Fig 1a-CNA
Copy number gains (red) and losses (blue)
sample	5q34	7q11.22	12q24.32	1q32.2	8q24.23	11q14.1	3p22.1	14q21.3	9p12	6q24.3	9p21.3	4q35.2	11q23.2	2q37.3
C001c	1	1	0	0	0	0	-1	0	0	0	0	-1	0	0
C002c	1	1	1	1	1	1	0	-1	0	-1	-1	0	0	0
C003c	0	1	1	1	1	1	-1	-1	-1	-1	0	0	-1	-1
C004c	1	1	0	0	1	0	-1	-1	-1	-1	-1	-1	-1	0
C005c	0	1	1	0	1	1	-1	-1	-1	-1	-1	-1	-1	0
C006c	1	1	1	0	0	0	-1	-1	-1	0	-1	-1	-1	-1
C007c	0	0	1	1	1	1	-1	-1	-1	0	-1	0	0	0
C008c	1	1	1	1	1	1	-1	-1	-1	0	-1	0	0	0
C009c	1	1	1	1	0	1	-1	0	0	-1	0	0	0	-1
C010c	1	0	0	0	1	0	-1	-1	-1	-1	-1	0	-1	0
C011c	1	0	1	0	0	0	-1	-1	-1	0	0	-1	0	0
C012c	1	0	0	1	0	0	-1	-1	-1	-1	0	-1	-1	0
C013c	0	0	0	0	0	0	-1	-1	-1	-1	0	0	0	0
C014c	1	1	1	0	0	0	-1	-1	-1	-1	-1	0	-1	0
C015c	1	0	1	0	0	0	-1	0	0	0	0	0	0	0
C016c	0	0	0	1	1	1	-1	-1	0	-1	0	0	0	0
C017c	1	1	1	0	0	1	0	0	0	0	0	0	0	0
C018c	1	0	0	0	0	0	-1	-1	0	-1	0	-1	0	0
C019c	0	0	0	0	0	0	-1	0	0	0	0	0	0	0
C020c	1	1	1	1	1	1	-1	-1	-1	0	-1	0	-1	0
C021c	1	0	0	0	0	0	-1	0	0	0	0	-1	0	0
C022c	0	1	1	0	1	1	-1	0	-1	0	-1	-1	-1	0
C023c	1	0	0	0	0	0	-1	-1	-1	0	-1	0	0	-1
C024c	1	1	1	1	0	1	-1	-1	0	-1	-1	0	0	0
C025c	0	1	0	1	1	0	0	0	0	0	0	0	0	0
C026c	1	1	0	1	1	0	-1	-1	-1	0	-1	-1	0	0
C027c	1	1	1	1	0	0	-1	-1	0	0	0	0	0	0
C028c	0	1	1	0	0	0	0	0	0	0	0	0	0	0
C029c	0	0	0	0	1	0	-1	-1	-1	-1	-1	-1	0	0
C030c	1	1	1	1	0	1	0	0	0	0	0	0	0	0
C031c	1	1	0	1	0	0	-1	-1	0	-1	0	-1	0	0
C032c	0	0	0	0	0	0	-1	0	0	0	0	0	0	0
C033c	1	0	0	0	0	0	-1	-1	0	0	0	0	0	0
C034c	1	1	1	0	1	0	-1	0	-1	0	-1	0	0	0
C035c	1	0	0	0	0	0	-1	0	0	0	0	0	0	0
C036c	0	1	0	0	0	0	-1	0	0	0	0	0	0	0
C037c	1	1	1	1	0	1	-1	-1	-1	-1	0	0	0	0
C038c	0	1	1	1	0	1	-1	0	0	0	0	0	-1	0
C039c	0	0	1	0	0	0	-1	0	-1	-1	-1	0	0	0
C040c	1	1	1	0	1	0	-1	0	0	0	-1	0	0	-1
C041c	0	1	1	0	0	0	-1	-1	-1	-1	-1	0	0	0
C042c	1	0	0	0	0	0	-1	0	0	0	0	0	0	-1
CC001	1	0	0	0	0	0	-1	0	0	0	0	0	-1	0
CC002	1	1	0	0	0	0	-1	0	0	0	0	0	0	-1
CC004	0	0	0	0	0	0	0	0	-1	0	-1	0	0	0
CC005	1	1	1	0	0	0	-1	0	-1	0	0	0	-1	0
CC006	1	1	1	0	1	1	-1	-1	-1	-1	-1	-1	-1	-1
CC007	1	0	1	1	1	0	0	0	-1	0	-1	-1	0	-1
CC009	0	0	0	0	0	0	-1	0	-1	0	0	-1	0	0
CC00	0	1	0	0	0	1	-1	0	0	-1	0	0	0	-1
CC010	1	0	0	0	0	0	-1	0	-1	0	0	0	-1	0
CC011	0	0	1	0	0	1	-1	0	-1	0	0	0	-1	0
CC01	1	0	0	1	0	0	-1	0	-1	0	-1	0	0	0
CC02	0	0	0	0	1	0	-1	0	0	0	0	0	0	0
CC003	1	0	0	0	0	0	-1	-1	-1	0	0	0	0	0
CC012	1	0	1	0	1	0	-1	0	-1	-1	-1	-1	-1	0
CC03	1	0	0	0	0	0	-1	0	0	0	0	0	0	0
CC04	1	1	0	0	0	1	-1	-1	-1	0	-1	-1	-1	0
CA100	1	0	0	0	0	0	-1	0	0	0	0	0	0	0
CA102	0	1	0	0	0	0	-1	0	0	0	0	-1	0	0
CA103	1	0	0	0	0	0	-1	0	0	0	0	0	0	0
Ca106	1	1	1	1	1	0	-1	-1	-1	-1	-1	0	0	0
CA107	1	0	0	0	0	0	-1	-1	0	0	0	0	0	0
CA108	1	0	0	0	0	0	-1	-1	0	-1	0	0	0	0
CA109	1	1	1	1	1	0	-1	0	0	-1	0	-1	0	0
CA111	1	1	0	1	1	0	-1	0	0	-1	0	0	0	0
CA112	1	1	1	0	0	1	-1	0	0	0	0	0	0	0
CA113	1	0	1	1	0	0	-1	-1	-1	-1	0	0	0	0
CA115	1	1	0	1	1	1	-1	-1	0	0	0	0	0	0
CA120	0	1	0	0	0	0	-1	0	0	0	0	0	0	-1
CA124	1	1	0	0	0	0	-1	0	0	0	0	0	0	0
Ca125	1	0	0	0	0	0	-1	0	0	0	0	0	0	0
Ca126	1	0	1	0	1	0	-1	0	-1	-1	0	0	0	0
Ca127	1	0	0	0	0	0	-1	0	0	-1	0	0	0	0
Ca130	0	1	0	0	0	0	-1	0	0	-1	-1	0	0	0
Ca131	1	0	0	0	0	0	-1	-1	0	0	0	0	0	0
Ca132	1	0	0	0	0	0	-1	0	0	0	0	-1	0	0
Ca133	1	0	0	0	0	0	-1	0	-1	-1	0	0	0	-1
Ca134	0	1	1	0	0	0	0	0	0	0	0	0	0	0
Ca138	0	0	0	0	0	0	-1	0	0	0	0	0	0	0
Ca139	1	0	0	0	0	0	-1	-1	0	0	0	0	0	-1
Ca141	1	0	1	0	0	1	-1	-1	-1	-1	-1	-1	0	0
Ca142	1	1	1	1	0	0	-1	-1	0	0	0	-1	0	0
Ca143	1	1	0	0	0	0	-1	-1	0	0	0	0	0	0
Ca144	1	1	0	0	0	1	-1	0	0	0	0	0	0	0
Ca145	1	0	0	0	0	0	-1	-1	0	-1	0	0	0	0
Ca146	0	0	0	0	0	0	-1	0	0	0	0	0	0	0
Ca148	1	1	0	0	0	0	-1	0	0	0	-1	0	0	0
Ca149	1	0	0	0	0	0	-1	0	0	0	0	0	0	0
Ca152	1	0	0	0	0	0	-1	0	0	0	0	0	0	0
Ca158	1	0	0	0	1	0	-1	0	-1	-1	-1	-1	0	0
Ca159	1	1	0	1	1	1	-1	-1	0	-1	0	0	0	0
Ca160	0	0	0	0	1	0	-1	-1	-1	-1	-1	0	0	0
Ca164	0	0	0	0	0	0	0	0	0	0	0	0	0	0
Ca166	1	1	1	0	0	0	-1	0	0	0	0	-1	0	-1
Ca167	0	0	0	0	0	0	-1	0	0	0	0	0	0	0
Ca169	1	1	1	1	1	0	-1	-1	0	-1	0	-1	-1	0
Ca170	0	1	1	0	0	0	0	0	0	0	0	0	0	0
Ca172	1	1	0	1	0	0	-1	-1	0	0	0	0	-1	-1
Ca174	0	1	0	0	0	0	-1	0	0	-1	0	0	0	0
Ca175	1	0	0	0	1	0	-1	-1	0	0	0	0	0	0
Ca176	1	1	1	1	0	0	0	0	-1	0	-1	0	0	0
Ca177	1	1	1	1	0	0	-1	0	-1	-1	-1	0	-1	-1
Ca179	1	0	0	0	0	1	-1	0	-1	0	-1	0	-1	-1
Ca180	1	0	0	0	0	1	-1	-1	-1	0	-1	0	0	-1
Ca182	0	0	0	1	1	0	-1	-1	-1	-1	0	0	0	0
Ca184	1	0	0	0	0	1	-1	0	-1	0	0	0	0	-1
Ca187	1	0	0	1	0	0	-1	0	0	0	0	0	0	0
Ca188	1	0	0	0	1	1	-1	-1	-1	0	0	-1	0	0
Ca18	1	0	0	0	0	0	-1	0	0	0	0	0	0	0
Ca193	1	0	0	0	0	0	-1	-1	0	0	0	-1	0	0
Ca194	1	1	0	1	0	0	-1	0	0	-1	0	0	0	0
Ca195	1	1	1	1	1	1	-1	0	0	0	-1	0	0	0
Ca196	1	1	1	1	1	1	-1	0	0	0	-1	0	0	0
Ca197	0	0	0	0	0	1	-1	-1	0	0	0	0	0	0
Ca19	1	0	0	0	0	0	-1	-1	0	-1	0	0	0	0
Ca201	1	0	1	1	0	1	-1	-1	0	0	0	0	0	0
CA206	1	0	0	0	0	1	-1	0	0	0	0	0	0	0
Ca208	0	1	1	0	1	0	-1	-1	-1	-1	-1	0	0	0
Ca209	1	1	1	1	0	1	-1	-1	-1	0	-1	-1	0	0
Ca214	1	1	1	1	1	0	-1	-1	-1	0	0	0	0	0
Ca215	1	1	1	1	1	1	-1	0	0	-1	0	0	0	0
Ca216	1	1	1	1	0	1	0	0	0	0	0	0	0	0
Ca217	1	1	0	0	0	0	-1	-1	0	0	0	0	0	0
Ca221	0	1	1	0	0	0	0	0	-1	0	0	0	0	0
Ca222	1	1	1	1	1	0	-1	-1	0	0	0	0	0	0
Ca224	0	1	0	0	0	0	-1	0	0	0	0	0	0	0
Ca225	0	1	1	0	0	0	-1	0	0	0	0	0	0	0
Ca229	1	0	0	0	0	0	-1	0	0	0	0	0	0	0
Ca233	0	0	0	0	0	0	-1	0	0	0	0	0	0	0
Ca239	1	1	1	0	1	0	-1	-1	-1	-1	-1	0	-1	-1
Ca241	1	1	1	0	0	0	-1	0	0	0	0	0	0	0
Ca242	1	0	0	0	0	0	-1	0	0	0	0	0	0	0
Ca26	1	1	0	0	0	0	-1	0	0	0	0	0	0	0
Ca31	1	0	0	0	0	0	-1	0	0	0	0	0	0	0
Ca40	1	0	1	0	0	0	-1	0	0	0	0	0	0	0
Ca41	1	1	0	0	0	0	-1	0	0	0	0	0	0	0
Ca42	1	0	0	1	0	0	-1	-1	-1	0	-1	0	0	0
Ca47	1	0	0	0	0	0	-1	0	0	0	0	0	0	-1
Ca49	0	1	0	0	0	0	-1	0	0	0	0	0	0	0
Ca50	1	0	0	0	0	0	-1	0	0	0	0	0	0	0
Ca57	0	0	0	0	0	0	-1	-1	0	0	0	0	-1	0
Ca65	1	0	0	1	1	0	-1	-1	0	0	0	-1	0	0
Ca70	0	0	0	0	0	0	-1	0	0	0	0	0	0	0
CA81	0	1	0	0	0	0	-1	0	0	-1	0	0	0	0
Ca83	0	0	0	0	0	1	0	-1	-1	0	0	0	0	0
CA88	0	0	0	0	0	0	-1	0	0	0	0	0	0	0
CA95	1	1	1	0	0	0	-1	0	-1	0	0	0	0	0
CA96	1	1	0	0	0	0	-1	0	0	0	0	0	0	0
RCC10	1	0	0	0	0	0	-1	0	0	0	0	0	0	0
RCC11	1	1	1	0	0	1	0	0	0	0	0	0	0	0
RCC4	1	0	0	0	0	0	-1	-1	0	0	0	0	0	-1

## Sheet: Fig 2c
Mutational spectra of the base substitutions
Type	Subtype	Signature1	Signature2	Signature3
C>A	ACA	0.00222468	0.00556369	0.0231949
C>A	ACC	0.00268961	0.00644177	0.0129172
C>A	ACG	0.00012099	0.00366214	0.00355036
C>A	ACT	0.00121456	0.00280493	0.011148
C>G	ACA	0.00237638	0.0075141	0.00694313
C>G	ACC	0.00137348	0.0043822	0.00674149
C>G	ACG	0.000625222	0.00470936	0.000899482
C>G	ACT	0.00142887	0.00653333	0.00885181
C>T	ACA	0.00118514	0.0262042	0.0182576
C>T	ACC	0.00089308	0.0180774	0.00939422
C>T	ACG	0.00128232	0.0678701	0.00363653
C>T	ACT	0.0011072	0.022055	0.0104912
T>A	ATA	0.0399677	0.00234394	0.00586883
T>A	ATC	0.0105047	0.0044636	0.00438946
T>A	ATG	0.0561873	0.00359204	0.00420657
T>A	ATT	0.0156016	0.00285938	0.0140167
T>C	ATA	0.017654	0.0240607	0.0130688
T>C	ATC	0.00124666	0.012357	0.00596208
T>C	ATG	0.00590462	0.0407612	0.00434953
T>C	ATT	0.00302202	0.0255687	0.00914376
T>G	ATA	0.0022698	0.00300166	0.00714903
T>G	ATC	0.000887911	0.00233571	0.00720504
T>G	ATG	0.00313886	0.00034425	0.027345
T>G	ATT	0.00228787	0.00195635	0.0135947
C>A	CCA	0.0045327	0.00245817	0.0258596
C>A	CCC	0.00551458	0.00562901	0.0234663
C>A	CCG	0.000965238	0.00401826	0.0118699
C>A	CCT	0.00328742	0.00286578	0.0235631
C>G	CCA	0.00143377	0.00673903	0.00441554
C>G	CCC	0.0023414	0.00808458	0.00907478
C>G	CCG	0.0012773	0.00643583	0.00267849
C>G	CCT	0.00213839	0.00683233	0.0138346
C>T	CCA	0.00597203	0.0195767	0.0188695
C>T	CCC	0.00507546	0.0215752	0.0244153
C>T	CCG	0.00739547	0.0711737	0.000637742
C>T	CCT	0.00559724	0.0250846	0.0213292
T>A	CTA	0.088806	3.71664e-05	0.000130683
T>A	CTC	0.0608693	0.0022147	0.0110419
T>A	CTG	0.201097	0.000739067	1.41577e-05
T>A	CTT	0.0542073	0.00367972	0.00557621
T>C	CTA	0.00514779	0.0115848	0.00667089
T>C	CTC	0.0013726	0.0140542	0.0109832
T>C	CTG	0.00501554	0.0340455	0.00447339
T>C	CTT	0.0020211	0.0194799	0.00971294
T>G	CTA	0.0031605	0.00150685	0.0027916
T>G	CTC	0.00148299	0.00410675	0.00558727
T>G	CTG	0.00559465	0.00539376	0.0115343
T>G	CTT	0.00194431	0.00285596	0.0142997
C>A	GCA	0.00056161	0.00439659	0.0147653
C>A	GCC	0.00232211	0.00497283	0.0107252
C>A	GCG	0.00120606	0.00489197	0.00455771
C>A	GCT	0.00135976	0.00336748	0.010837
C>G	GCA	0.000605592	0.00532161	0.00346567
C>G	GCC	0.000337476	0.00649487	0.00618998
C>G	GCG	0.000890319	0.00424152	0.00148059
C>G	GCT	0.00037046	0.00540557	0.00533341
C>T	GCA	0.00238788	0.0132081	0.019651
C>T	GCC	0.00371204	0.0190211	0.0237419
C>T	GCG	0.00382919	0.0545676	0.0145003
C>T	GCT	0.00141868	0.019736	0.0158507
T>A	GTA	0.0397108	0.00165946	0.000585882
T>A	GTC	0.0109169	0.00280279	0.0040572
T>A	GTG	0.0339707	0.00237149	0.0070011
T>A	GTT	0.00994765	0.0023073	0.00395466
T>C	GTA	0.00321977	0.0106377	0.0086397
T>C	GTC	0.000707565	0.0101002	0.00597611
T>C	GTG	0.00336323	0.0242763	0.000887258
T>C	GTT	0.000704228	0.0144538	0.00617387
T>G	GTA	0.0024474	0.00212772	0.00179054
T>G	GTC	0.000543825	0.00293508	0.00286062
T>G	GTG	0.00216615	0.00347475	0.0117915
T>G	GTT	0.000843702	0.00428663	0.00331294
C>A	TCA	0.00373849	0.00219811	0.0242875
C>A	TCC	0.00484416	0.0033159	0.0226096
C>A	TCG	0.000616361	0.00178837	0.00636932
C>A	TCT	0.0027948	0.00404341	0.0218601
C>G	TCA	0.00147695	0.00474744	0.0107847
C>G	TCC	0.00236196	0.00631637	0.0126484
C>G	TCG	0.000574239	0.00389367	0.00186057
C>G	TCT	0.00135801	0.00822566	0.0218157
C>T	TCA	0.00271721	0.0128259	0.0277632
C>T	TCC	0.00332578	0.0170416	0.0272375
C>T	TCG	0.00178233	0.0377497	0.000995395
C>T	TCT	0.00359879	0.0168124	0.0257102
T>A	TTA	0.0608438	0.00202814	0.0182168
T>A	TTC	0.0234631	0.0011912	0.00867127
T>A	TTG	0.0562763	0.00106405	0.00257775
T>A	TTT	0.0275534	0.00188548	0.0149215
T>C	TTA	0.0071085	0.0122271	0.00792768
T>C	TTC	0.00237729	0.0137378	0.00385365
T>C	TTG	0.000835754	0.0149135	0.000439032
T>C	TTT	0.00201916	0.0140956	0.00875958
T>G	TTA	0.00238988	0.00263336	0.00642756
T>G	TTC	0.00234174	0.00414986	0.00910566
T>G	TTG	0.00394537	0.00258543	0.0122591
T>G	TTT	0.00266903	0.00383706	0.019612

## Sheet: Fig 2f
Contributions of each mutational signature per sample
Sample Names	Signature1	Signature2	Signature3
C014c	100	0	0
Ca148	100	0	0
Ca194	100	0	0
CC00	100	0	0
Ca145	77.3642	22.6358	0
C033c	73.3438	0	26.6562
C003c	70.6349	29.3651	0
Ca217	67.4576	0	32.5424
CC009	65.4237	0	34.5763
CC002	65.1485	0	34.8515
Ca143	62.4606	0	37.5394
Ca201	54.9878	22.6277	22.3844
CC012	53.6993	0	46.3007
RCC4	52.0833	0	47.9167
C038c	46.7049	29.7994	23.4957
CC010	46.3158	0	53.6842
Ca146	43.4343	20.202	36.3636
C021c	42.7896	0	57.2104
Ca224	42.2764	0	57.7236
CA102	40.118	27.4336	32.4484
CA108	39.1304	16.1491	44.7205
CC004	35.8974	0	64.1026
Ca142	34.903	20.7756	44.3213
Ca214	33.1034	27.8161	39.0805
CA109	32.977	67.023	0
C010c	31.9588	27.8351	40.2062
Ca127	23.176	25.7511	51.073
Ca242	22.9839	20.5645	56.4516
C011c	21.4477	22.5201	56.0322
C001c	21.2851	28.9157	49.7992
Ca164	20	42.5	37.5
CA100	19.2935	26.087	54.6196
Ca209	19.1892	24.0541	56.7568
Ca182	17.8744	13.0435	69.0821
Ca138	17.5824	32.967	49.4505
C017c	15.6566	33.8384	50.5051
Ca193	15.5405	35.8108	48.6486
Ca158	14.7139	19.891	65.3951
C042c	14.1791	15.6716	70.1493
Ca166	14.1732	25.9843	59.8425
Ca125	14.0127	29.2994	56.6879
C029c	13.7255	23.1373	63.1373
Ca19	13.4783	25.2174	61.3043
C041c	12.9534	40.9326	46.114
CA103	12.9412	34.1176	52.9412
Ca42	12.5506	36.8421	50.6073
Ca197	12.3404	33.617	54.0426
Ca50	12.2302	31.6547	56.1151
Ca180	12	18.6667	69.3333
Ca47	11.6279	21.7054	66.6667
Ca208	11.4504	27.4809	61.0687
Ca229	11.413	33.1522	55.4348
Ca221	11.3793	70	18.6207
Ca169	10.929	28.4153	60.6557
C008c	10.7042	34.9296	54.3662
C005c	10.5469	42.5781	46.875
CA81	10.5263	26.3158	63.1579
Ca222	10.241	30.1205	59.6386
Ca195	9.80392	36.4706	53.7255
Ca65	9.62963	27.4074	62.963
Ca49	9.57447	30.8511	59.5745
Ca70	9.54774	29.1457	61.3065
Ca188	9.2437	28.5714	62.1849
C015c	9.23077	38.4615	52.3077
Ca18	9.00901	34.2342	56.7568
Ca130	8.82353	46.4706	44.7059
Ca225	8.62944	36.5482	54.8223
C027c	8.3871	36.7742	54.8387
Ca134	8.33333	36.6667	55
CA120	8.3045	48.7889	42.9066
CC006	8.28025	30.5732	61.1465
Ca131	8.20896	16.4179	75.3731
Ca126	8.10811	38.5135	53.3784
Ca215	7.58294	32.2275	60.1896
C035c	7.44681	48.4043	44.1489
C013c	7.40741	55.5556	37.037
C006c	7.22433	32.3194	60.4563
RCC11	6.97674	32.5581	60.4651
Ca167	6.96203	43.6709	49.3671
C009c	6.88406	42.3913	50.7246
C002c	0	46.4832	53.5168
C004c	0	43.3071	56.6929
C007c	0	37.7193	62.2807
C012c	0	27.2727	72.7273
C016c	0	100	0
C018c	0	26.2411	73.7589
C019c	0	35.6164	64.3836
C020c	0	34.8837	65.1163
C022c	0	48.7805	51.2195
C023c	0	21.7391	78.2609
C024c	0	36.0784	63.9216
C025c	0	39.819	60.181
C026c	0	18.4685	81.5315
C028c	0	29.6296	70.3704
C030c	0	34.8592	65.1408
C031c	0	29.7143	70.2857
C032c	0	29.9213	70.0787
C034c	0	30.4878	69.5122
C036c	0	23.1959	76.8041
C037c	0	54.1436	45.8564
C039c	0	37.3913	62.6087
C040c	0	26.0331	73.9669
Ca106	0	49.505	50.495
CA107	0	36.0731	63.9269
CA111	0	71.9799	28.0201
CA112	0	79.4251	20.5749
CA113	0	63.0088	36.9912
CA115	0	70.4132	29.5868
CA124	0	58.9091	41.0909
Ca132	0	41.4815	58.5185
Ca133	0	100	0
Ca139	0	26.7857	73.2143
Ca141	0	21.6667	78.3333
Ca144	0	29.1209	70.8791
Ca149	0	32.2581	67.7419
Ca152	0	30.7692	69.2308
Ca159	0	25.4438	74.5562
Ca160	0	33.7621	66.2379
Ca170	0	27.6596	72.3404
Ca172	0	24.9097	75.0903
Ca174	0	44.4444	55.5556
Ca175	0	43.75	56.25
Ca176	0	43.8095	56.1905
Ca177	0	41.0138	58.9862
Ca179	0	26.2295	73.7705
Ca184	0	33.3333	66.6667
Ca187	0	31.8966	68.1034
Ca196	0	0	100
CA206	0	35.743	64.257
Ca216	0	25.4144	74.5856
Ca233	0	38.8889	61.1111
Ca239	0	52.2267	47.7733
Ca241	0	29.9342	70.0658
Ca26	0	30.2326	69.7674
Ca31	0	34.507	65.493
Ca40	0	25	75
Ca41	0	42.623	57.377
Ca57	0	44.2623	55.7377
Ca83	0	46.9565	53.0435
CA88	0	23.2143	76.7857
CA95	0	35.743	64.257
CA96	0	34.5133	65.4867
CC001	0	24.2424	75.7576
CC003	0	25.4545	74.5455
CC005	0	17.1975	82.8025
CC007	0	33.7802	66.2198
CC01	0	0	100
CC011	0	0	100
CC02	0	0	100
CC03	0	0	100
CC04	0	0	100
RCC10	0	38.2857	61.7143

## Sheet: Fig 4b
Sample	Numbers of nonsynonymous mutations	Shared mutations	Specific mutaions in primary cancer	Specific mutaions in thrombus
C001	73	0.684932	0.164384	0.150685
C002	103	0.669903	0.184466	0.145631
C003	128	0.960938	0.015625	0.0234375
C004	31	0.709677	0.0322581	0.258065
C005	94	0.457447	0.202128	0.340426
C006	71	0.492958	0.211268	0.295775
C007	22	0.863636	0.0909091	0.0454545
C008	77	0.831169	0.0909091	0.0779221
C009	84	0.821429	0.0595238	0.119048
C010	106	0.745283	0.0841121	0.170605
C011	89	0.853933	0.0898876	0.0561798
C012	66	0.636364	0.227273	0.136364
C013	172	0.488372	0.245614	0.266014
C014	257	0.832685	0.0856031	0.0817121
C015	66	0.106061	0.454545	0.439394
C016	464	0.411638	0.547414	0.0409483
C017	53	0.679245	0.188679	0.132075
C018	47	0.595745	0.191489	0.212766
C019	89	0.348315	0.306818	0.344867
C020	56	0.482143	0.0727273	0.44513
C021	141	0.638298	0.248227	0.113475
C022	52	0.596154	0.192308	0.211538
C023	65	0.815385	0.0615385	0.123077
C024	65	0.738462	0.2	0.0615385
C025	77	0.493506	0.220779	0.285714
C026	67	0.41791	0.338462	0.243628
C027	70	0.342857	0.242857	0.414286
C028	44	0.272727	0.0232558	0.704017
C029	77	0.532468	0.293333	0.174199
C030	112	0.160714	0.303571	0.535714
C031	40	0.6	0.225	0.175
C032	104	0	0.576923	0.423077
C033	231	0.411255	0.199134	0.38961
C034	52	0.480769	0.519231	0
C035	44	0.545455	0.363636	0.0909091
C036	45	0.822222	0.0444444	0.133333
C037	41	0.707317	0.146341	0.146341
C038	111	0.720721	0.198198	0.0810811
C039	88	0.477273	0.215909	0.306818
C040	71	0.507042	0.169014	0.323944
C041	61	0.803279	0.0491803	0.147541
C042	129	0	0.449612	0.550388

## Sheet: Fig 4d
Mutaion frequencies of genes in primaries and thrombus
Hugo_Symbol	Primary cancer	Thrombus
VHL	73.8095	71.4286
PBRM1	30.9524	26.1905
BAP1	23.8095	26.1905
TTN	21.4286	23.8095
CSMD3	21.4286	7.14286
SETD2	19.0476	19.0476
PCLO	16.6667	14.2857
KDM5C	14.2857	14.2857
XIRP2	14.2857	11.9048
THSD7B	14.2857	9.52381
PTEN	11.9048	14.2857
FBN2	11.9048	11.9048
FSIP2	11.9048	7.14286
TP53	11.9048	7.14286
ARMC4	9.52381	11.9048
PCDH15	9.52381	11.9048
ABCA13	9.52381	9.52381
ASPM	9.52381	9.52381
DNAH2	9.52381	9.52381
MYBPC2	9.52381	9.52381
NF1	9.52381	9.52381
PKHD1L1	9.52381	9.52381
PRDM16	9.52381	9.52381
SPTA1	9.52381	9.52381
ABCC11	9.52381	7.14286
MACF1	9.52381	7.14286
MUC16	9.52381	7.14286
SDK1	9.52381	7.14286
WFS1	9.52381	7.14286
CSMD2	9.52381	4.7619
FN1	9.52381	4.7619
OTOF	9.52381	4.7619
PIK3CA	9.52381	4.7619
RTTN	9.52381	4.7619
COL5A3	9.52381	2.38095
MTOR	7.14286	11.9048
VPS13D	7.14286	11.9048
NPSR1	7.14286	9.52381
SHANK1	7.14286	9.52381
XIST	7.14286	9.52381
ARID1A	7.14286	7.14286
BIRC6	7.14286	7.14286
DNAH6	7.14286	7.14286
GRM3	7.14286	7.14286
HMCN1	7.14286	7.14286
KAT6B	7.14286	7.14286
MAGEL2	7.14286	7.14286
MUC2	7.14286	7.14286
OR5B3	7.14286	7.14286
PIK3CG	7.14286	7.14286
PTPRC	7.14286	7.14286
PTPRT	7.14286	7.14286
SAMHD1	7.14286	7.14286
SNAP91	7.14286	7.14286
SNCAIP	7.14286	7.14286
SUSD2	7.14286	7.14286
TRPM2	7.14286	7.14286
TTC3	7.14286	7.14286
TTC40	7.14286	7.14286
WDR87	7.14286	7.14286
ABCA10	7.14286	4.7619
BARD1	7.14286	4.7619
C2orf77	7.14286	4.7619
CCDC112	7.14286	4.7619
DENND1C	7.14286	4.7619
DNAH17	7.14286	4.7619
FBN1	7.14286	4.7619
FCHO1	7.14286	4.7619
FLG	7.14286	4.7619
FRYL	7.14286	4.7619
LMO7	7.14286	4.7619
LRP1B	7.14286	4.7619
MALAT1	7.14286	4.7619
MYO7B	7.14286	4.7619
NAV3	7.14286	4.7619
NCKAP5	7.14286	4.7619
NEB	7.14286	4.7619
NRXN1	7.14286	4.7619
OR52E2	7.14286	4.7619
PARP4	7.14286	4.7619
PCF11	7.14286	4.7619
ROBO4	7.14286	4.7619
SCN4A	7.14286	4.7619
SETX	7.14286	4.7619
SIGLECP3	7.14286	4.7619
SSPO	7.14286	4.7619
STARD9	7.14286	4.7619
STK31	7.14286	4.7619
TLN2	7.14286	4.7619
VPS13B	7.14286	4.7619
WNK3	7.14286	4.7619
ARRDC4	7.14286	2.38095
C10orf90	7.14286	2.38095
C5orf42	7.14286	2.38095
CAPS2	7.14286	2.38095
CERKL	7.14286	2.38095
CMYA5	7.14286	2.38095
DNAH11	7.14286	2.38095
DSCAML1	7.14286	2.38095
EYS	7.14286	2.38095
LAMA5	7.14286	2.38095
LTBP2	7.14286	2.38095
MKI67	7.14286	2.38095
PGBD2	7.14286	2.38095
SCN7A	7.14286	2.38095
SENP7	7.14286	2.38095
SEPT5-GP1BB	7.14286	2.38095
SON	7.14286	2.38095
SVEP1	7.14286	2.38095
TTLL6	7.14286	2.38095
UBR4	7.14286	2.38095
USP29	7.14286	2.38095
VWDE	7.14286	2.38095
ATP10D	7.14286	0
HIVEP3	7.14286	0
VEGFA	7.14286	0
KIF21B	4.7619	11.9048
FAT4	4.7619	9.52381
MAP7D1	4.7619	9.52381
PLEC	4.7619	9.52381
ADAMTS20	4.7619	7.14286
ANK3	4.7619	7.14286
APOB	4.7619	7.14286
ATP1A4	4.7619	7.14286
ATRNL1	4.7619	7.14286
CNTN6	4.7619	7.14286
DDB2	4.7619	7.14286
DMD	4.7619	7.14286
FAT2	4.7619	7.14286
FBRSL1	4.7619	7.14286
FSCB	4.7619	7.14286
GBF1	4.7619	7.14286
LTN1	4.7619	7.14286
MYO15A	4.7619	7.14286
OTOGL	4.7619	7.14286
PEG3	4.7619	7.14286
SCN2A	4.7619	7.14286
TMEM63C	4.7619	7.14286
XIRP1	4.7619	7.14286
ABCA12	4.7619	4.7619
ABCE1	4.7619	4.7619
ADCY1	4.7619	4.7619
AMPD1	4.7619	4.7619
ANGPTL5	4.7619	4.7619
APLNR	4.7619	4.7619
ARHGAP20	4.7619	4.7619
ARHGAP30	4.7619	4.7619
ARHGAP33	4.7619	4.7619
ARID2	4.7619	4.7619
BAI2	4.7619	4.7619
BICC1	4.7619	4.7619
BLK	4.7619	4.7619
BNC1	4.7619	4.7619
BNC2	4.7619	4.7619
BPTF	4.7619	4.7619
C10orf26	4.7619	4.7619
C12orf35	4.7619	4.7619
C15orf42	4.7619	4.7619
C1orf170	4.7619	4.7619
CACNA1D	4.7619	4.7619
CAMK2G	4.7619	4.7619
CBX2	4.7619	4.7619
CCDC41	4.7619	4.7619
CENPE	4.7619	4.7619
CHRNA5	4.7619	4.7619
CHRNA6	4.7619	4.7619
CRIP3	4.7619	4.7619
CROCC	4.7619	4.7619
CSF3R	4.7619	4.7619
CTTNBP2	4.7619	4.7619
CUBN	4.7619	4.7619
DHX57	4.7619	4.7619
DNAH1	4.7619	4.7619
DNAH12	4.7619	4.7619
DNAH8	4.7619	4.7619
DNAH9	4.7619	4.7619
DNAJC10	4.7619	4.7619
DYSF	4.7619	4.7619
EDEM3	4.7619	4.7619
EP300	4.7619	4.7619
EPB41L2	4.7619	4.7619
EPN1	4.7619	4.7619
FAM47A	4.7619	4.7619
FANCM	4.7619	4.7619
FERD3L	4.7619	4.7619
FOXJ2	4.7619	4.7619
FREM3	4.7619	4.7619
GCFC1-AS1	4.7619	4.7619
GLYR1	4.7619	4.7619
GMIP	4.7619	4.7619
GPR126	4.7619	4.7619
GPR15	4.7619	4.7619
GREB1	4.7619	4.7619
GRK5	4.7619	4.7619
GUCY2D	4.7619	4.7619
HECTD1	4.7619	4.7619
HECW2	4.7619	4.7619
HTR1B	4.7619	4.7619
HTR1E	4.7619	4.7619
HYDIN	4.7619	4.7619
ING2	4.7619	4.7619
IPO5	4.7619	4.7619
IQCJ-SCHIP1	4.7619	4.7619
KALRN	4.7619	4.7619
KCNN2	4.7619	4.7619
KIAA0922	4.7619	4.7619
KNTC1	4.7619	4.7619
KRT23	4.7619	4.7619
L1CAM	4.7619	4.7619
LAIR2	4.7619	4.7619
LAMC3	4.7619	4.7619
LEFTY1	4.7619	4.7619
LEMD3	4.7619	4.7619
LINGO2	4.7619	4.7619
LMTK3	4.7619	4.7619
LOC100130093	4.7619	4.7619
LOXHD1	4.7619	4.7619
MAGEC3	4.7619	4.7619
MAP2	4.7619	4.7619
MARK4	4.7619	4.7619
MCHR2	4.7619	4.7619
MINK1	4.7619	4.7619
MLH1	4.7619	4.7619
MLL3	4.7619	4.7619
MOV10L1	4.7619	4.7619
MTERFD3	4.7619	4.7619
MTMR12	4.7619	4.7619
MXRA5	4.7619	4.7619
MYH3	4.7619	4.7619
NAGK	4.7619	4.7619
NALCN	4.7619	4.7619
NBEAL1	4.7619	4.7619
NDC80	4.7619	4.7619
NELL2	4.7619	4.7619
NLGN1	4.7619	4.7619
NLRP10	4.7619	4.7619
NLRP12	4.7619	4.7619
NLRP13	4.7619	4.7619
NOL4	4.7619	4.7619
NOS1	4.7619	4.7619
NPHP3	4.7619	4.7619
NUP98	4.7619	4.7619
NXPH4	4.7619	4.7619
O3FAR1	4.7619	4.7619
OR1F2P	4.7619	4.7619
OR4D10	4.7619	4.7619
OR5D16	4.7619	4.7619
OR8K3	4.7619	4.7619
PANX3	4.7619	4.7619
PBXIP1	4.7619	4.7619
PCDHB18	4.7619	4.7619
PCSK2	4.7619	4.7619
PIK3CB	4.7619	4.7619
PKHD1	4.7619	4.7619
PKP1	4.7619	4.7619
PLCE1	4.7619	4.7619
POM121L12	4.7619	4.7619
PPP1R9A	4.7619	4.7619
PRKDC	4.7619	4.7619
PRRC2C	4.7619	4.7619
PTPN5	4.7619	4.7619
PYHIN1	4.7619	4.7619
QARS	4.7619	4.7619
RFTN2	4.7619	4.7619
RGNEF	4.7619	4.7619
RGS22	4.7619	4.7619
RIMS1	4.7619	4.7619
RLF	4.7619	4.7619
RYR1	4.7619	4.7619
SAMD9	4.7619	4.7619
SCN8A	4.7619	4.7619
SDAD1	4.7619	4.7619
SDK2	4.7619	4.7619
SEMA5B	4.7619	4.7619
2019-09-14	4.7619	4.7619
SH3PXD2B	4.7619	4.7619
SIPA1L2	4.7619	4.7619
SLC1A6	4.7619	4.7619
SPANXN2	4.7619	4.7619
SPATA16	4.7619	4.7619
SPOCD1	4.7619	4.7619
SPRYD7	4.7619	4.7619
SPTBN5	4.7619	4.7619
SRMS	4.7619	4.7619
STARD13	4.7619	4.7619
SYNE2	4.7619	4.7619
SYT16	4.7619	4.7619
SYT3	4.7619	4.7619
TACC2	4.7619	4.7619
TBC1D8	4.7619	4.7619
TENC1	4.7619	4.7619
TPCN1	4.7619	4.7619
TPTE2	4.7619	4.7619
TRIML1	4.7619	4.7619
TRPV4	4.7619	4.7619
TTC12	4.7619	4.7619
TTC21B	4.7619	4.7619
TXNDC3	4.7619	4.7619
UBA6	4.7619	4.7619
URB1	4.7619	4.7619
URI1	4.7619	4.7619
WAPAL	4.7619	4.7619
WDR3	4.7619	4.7619
ZBTB40	4.7619	4.7619
ZFHX3	4.7619	4.7619
ZNF365	4.7619	4.7619
ZNF536	4.7619	4.7619
ZNF560	4.7619	4.7619
ZNF613	4.7619	4.7619
ZNF81	4.7619	4.7619
ZSWIM6	4.7619	4.7619
ABCA7	4.7619	2.38095
ABCA8	4.7619	2.38095
ABCC10	4.7619	2.38095
ABCC4	4.7619	2.38095
ACACB	4.7619	2.38095
ACTL9	4.7619	2.38095
ACTR8	4.7619	2.38095
ADAMTS18	4.7619	2.38095
ADAMTSL2	4.7619	2.38095
AHCTF1	4.7619	2.38095
AHNAK	4.7619	2.38095
ALOX15B	4.7619	2.38095
ANKAR	4.7619	2.38095
ANKRD11	4.7619	2.38095
ANKRD30A	4.7619	2.38095
ANKS1B	4.7619	2.38095
ARAP3	4.7619	2.38095
ARFGEF1	4.7619	2.38095
ARG1	4.7619	2.38095
ASXL3	4.7619	2.38095
ATG9B	4.7619	2.38095
ATP10A	4.7619	2.38095
ATP13A5	4.7619	2.38095
AXIN2	4.7619	2.38095
BCAS1	4.7619	2.38095
BEST4	4.7619	2.38095
BIVM-ERCC5	4.7619	2.38095
BPIFB4	4.7619	2.38095
BRCA1	4.7619	2.38095
BRDT	4.7619	2.38095
BRPF3	4.7619	2.38095
C11orf63	4.7619	2.38095
C11orf82	4.7619	2.38095
C12orf51	4.7619	2.38095
C19orf45	4.7619	2.38095
C20orf132	4.7619	2.38095
C20orf27	4.7619	2.38095
C22orf29	4.7619	2.38095
C9orf131	4.7619	2.38095
CADPS2	4.7619	2.38095
CALU	4.7619	2.38095
CAPN11	4.7619	2.38095
CCDC105	4.7619	2.38095
CCDC108	4.7619	2.38095
CCDC116	4.7619	2.38095
CCDC125	4.7619	2.38095
CCDC168	4.7619	2.38095
CCDC18	4.7619	2.38095
CCK	4.7619	2.38095
CD109	4.7619	2.38095
CD163	4.7619	2.38095
CEACAM18	4.7619	2.38095
CELA3B	4.7619	2.38095
CEP112	4.7619	2.38095
CEP135	4.7619	2.38095
CEP350	4.7619	2.38095
CEP44	4.7619	2.38095
CLCA4	4.7619	2.38095
CMAHP	4.7619	2.38095
CNBD1	4.7619	2.38095
CNGA2	4.7619	2.38095
CNNM3	4.7619	2.38095
COL16A1	4.7619	2.38095
COL19A1	4.7619	2.38095
COL4A4	4.7619	2.38095
COL6A3	4.7619	2.38095
COL6A5	4.7619	2.38095
COLEC12	4.7619	2.38095
CPZ	4.7619	2.38095
CSPG5	4.7619	2.38095
CST2	4.7619	2.38095
CTBP2	4.7619	2.38095
CTNNA2	4.7619	2.38095
CXorf59	4.7619	2.38095
DAB2	4.7619	2.38095
DCAF13	4.7619	2.38095
DDX60	4.7619	2.38095
DDX60L	4.7619	2.38095
DHX29	4.7619	2.38095
DNHD1	4.7619	2.38095
DNMBP	4.7619	2.38095
DOCK6	4.7619	2.38095
DOCK7	4.7619	2.38095
DOPEY1	4.7619	2.38095
DUOX2	4.7619	2.38095
DYNC1H1	4.7619	2.38095
EFNB2	4.7619	2.38095
EIF2AK3	4.7619	2.38095
EIF3IP1	4.7619	2.38095
EIF4E1B	4.7619	2.38095
EPB41	4.7619	2.38095
EPG5	4.7619	2.38095
ERCC6L2	4.7619	2.38095
ESPNL	4.7619	2.38095
EXOC3L4	4.7619	2.38095
EXOC6	4.7619	2.38095
FAM198A	4.7619	2.38095
FAM75D1	4.7619	2.38095
FAM83H	4.7619	2.38095
FCRL4	4.7619	2.38095
FHAD1	4.7619	2.38095
FMN2	4.7619	2.38095
FNDC1	4.7619	2.38095
FOCAD	4.7619	2.38095
FREM2	4.7619	2.38095
FRMD4A	4.7619	2.38095
FRS3	4.7619	2.38095
FUT6	4.7619	2.38095
GALM	4.7619	2.38095
GFRAL	4.7619	2.38095
GLTSCR1	4.7619	2.38095
GOLGA3	4.7619	2.38095
GOLGB1	4.7619	2.38095
GPR125	4.7619	2.38095
GPR98	4.7619	2.38095
GRHL1	4.7619	2.38095
GUCY2F	4.7619	2.38095
HACE1	4.7619	2.38095
HCN1	4.7619	2.38095
HEG1	4.7619	2.38095
HIBCH	4.7619	2.38095
HLX	4.7619	2.38095
HRCT1	4.7619	2.38095
HUWE1	4.7619	2.38095
ICOSLG	4.7619	2.38095
IGF2R	4.7619	2.38095
IGFN1	4.7619	2.38095
IGLL3P	4.7619	2.38095
IGSF22	4.7619	2.38095
IL2RB	4.7619	2.38095
IMPG1	4.7619	2.38095
IQCG	4.7619	2.38095
IRS1	4.7619	2.38095
ITGAE	4.7619	2.38095
ITGB2	4.7619	2.38095
ITPKB	4.7619	2.38095
JAG2	4.7619	2.38095
JMJD1C	4.7619	2.38095
JMY	4.7619	2.38095
KCNJ13	4.7619	2.38095
KCTD18	4.7619	2.38095
KDM5A	4.7619	2.38095
KIAA1468	4.7619	2.38095
KIDINS220	4.7619	2.38095
KIF13B	4.7619	2.38095
KIF24	4.7619	2.38095
KIF26A	4.7619	2.38095
KIR2DL4	4.7619	2.38095
KNDC1	4.7619	2.38095
KRTAP1-1	4.7619	2.38095
LEKR1	4.7619	2.38095
LENG1	4.7619	2.38095
LENG8	4.7619	2.38095
LINC00461	4.7619	2.38095
LOC100499466	4.7619	2.38095
LOC401093	4.7619	2.38095
LOC440518	4.7619	2.38095
LOC647589	4.7619	2.38095
LOC730668	4.7619	2.38095
LPHN3	4.7619	2.38095
LRRC70	4.7619	2.38095
LY75-CD302	4.7619	2.38095
MBD3L1	4.7619	2.38095
MCF2L2	4.7619	2.38095
MESDC1	4.7619	2.38095
MIB1	4.7619	2.38095
MICALL2	4.7619	2.38095
MICB	4.7619	2.38095
MRGPRE	4.7619	2.38095
MS4A2	4.7619	2.38095
MSH5-SAPCD1	4.7619	2.38095
MTERFD2	4.7619	2.38095
MTSS1L	4.7619	2.38095
MUC6	4.7619	2.38095
MYO18A	4.7619	2.38095
MYO19	4.7619	2.38095
MYO1A	4.7619	2.38095
NAA30	4.7619	2.38095
NAV1	4.7619	2.38095
NAV2	4.7619	2.38095
NKD1	4.7619	2.38095
NLRP1	4.7619	2.38095
NR5A2	4.7619	2.38095
NSMCE1	4.7619	2.38095
NYNRIN	4.7619	2.38095
OCA2	4.7619	2.38095
OPRM1	4.7619	2.38095
OPTC	4.7619	2.38095
OR2AG2	4.7619	2.38095
OR5AK2	4.7619	2.38095
OR5L2	4.7619	2.38095
OR6K3	4.7619	2.38095
OR8U1	4.7619	2.38095
PASK	4.7619	2.38095
PCDHAC1	4.7619	2.38095
PCDHGB2	4.7619	2.38095
PDE12	4.7619	2.38095
PDE3A	4.7619	2.38095
PDE3B	4.7619	2.38095
PDHA2	4.7619	2.38095
PHF14	4.7619	2.38095
PIEZO1	4.7619	2.38095
PIEZO2	4.7619	2.38095
PIGT	4.7619	2.38095
PIGZ	4.7619	2.38095
PIWIL4	4.7619	2.38095
PLA2G3	4.7619	2.38095
PLA2G7	4.7619	2.38095
PLK5	4.7619	2.38095
PLOD1	4.7619	2.38095
PM20D1	4.7619	2.38095
PNPLA6	4.7619	2.38095
POLA2	4.7619	2.38095
POLE	4.7619	2.38095
PPP4R1	4.7619	2.38095
PPRC1	4.7619	2.38095
PRAM1	4.7619	2.38095
PRDM14	4.7619	2.38095
PROSER1	4.7619	2.38095
PRPF4B	4.7619	2.38095
PRRC2A	4.7619	2.38095
PRSS36	4.7619	2.38095
PSME4	4.7619	2.38095
PTENP1	4.7619	2.38095
PTH2R	4.7619	2.38095
PTPN7	4.7619	2.38095
RARS2	4.7619	2.38095
RBM15	4.7619	2.38095
RECQL5	4.7619	2.38095
RGS12	4.7619	2.38095
RHO	4.7619	2.38095
RINL	4.7619	2.38095
RIOK2	4.7619	2.38095
RNF17	4.7619	2.38095
SAAL1	4.7619	2.38095
SAMD9L	4.7619	2.38095
SCAF11	4.7619	2.38095
SCEL	4.7619	2.38095
SCN3A	4.7619	2.38095
SETD8	4.7619	2.38095
SGCZ	4.7619	2.38095
SH3BP4	4.7619	2.38095
SIPA1L1	4.7619	2.38095
SKIV2L	4.7619	2.38095
SLC12A3	4.7619	2.38095
SLC2A2	4.7619	2.38095
SLC39A9	4.7619	2.38095
SLC44A4	4.7619	2.38095
SMCR8	4.7619	2.38095
SNTB2	4.7619	2.38095
SPAG16	4.7619	2.38095
SPAG17	4.7619	2.38095
SPEN	4.7619	2.38095
SPHKAP	4.7619	2.38095
STAMBPL1	4.7619	2.38095
STON1-GTF2A1L	4.7619	2.38095
SYCP1	4.7619	2.38095
SYNE1	4.7619	2.38095
SYNRG	4.7619	2.38095
TAF1L	4.7619	2.38095
TARM1	4.7619	2.38095
TCOF1	4.7619	2.38095
TCP11	4.7619	2.38095
TEX14	4.7619	2.38095
TF	4.7619	2.38095
TFAP2D	4.7619	2.38095
THEG	4.7619	2.38095
TIGD2	4.7619	2.38095
TMCO4	4.7619	2.38095
TMEM132C	4.7619	2.38095
TMPRSS13	4.7619	2.38095
TMPRSS7	4.7619	2.38095
TRAF3IP1	4.7619	2.38095
TRIM4	4.7619	2.38095
TRIM58	4.7619	2.38095
TRIM6-TRIM34	4.7619	2.38095
TSHZ3	4.7619	2.38095
TSNARE1	4.7619	2.38095
TTC23L	4.7619	2.38095
UBE3B	4.7619	2.38095
UFL1	4.7619	2.38095
UGT1A8	4.7619	2.38095
USP11	4.7619	2.38095
USP7	4.7619	2.38095
UTRN	4.7619	2.38095
VIPR2	4.7619	2.38095
VPS11	4.7619	2.38095
WDFY3	4.7619	2.38095
WDR65	4.7619	2.38095
ZAK	4.7619	2.38095
ZBTB46	4.7619	2.38095
ZDHHC11	4.7619	2.38095
ZFHX4	4.7619	2.38095
ZFPM2	4.7619	2.38095
ZFYVE27	4.7619	2.38095
ZMYND8	4.7619	2.38095
ZNF234	4.7619	2.38095
ZNF268	4.7619	2.38095
ZNF271	4.7619	2.38095
ZNF292	4.7619	2.38095
ZNF433	4.7619	2.38095
ZNF470	4.7619	2.38095
ZNF516	4.7619	2.38095
ZNF559	4.7619	2.38095
ZNF598	4.7619	2.38095
ZNF750	4.7619	2.38095
ZNF773	4.7619	2.38095
ZNF774	4.7619	2.38095
ZNF789	4.7619	2.38095
ZNFX1	4.7619	2.38095
ABCC2	4.7619	0
ACAN	4.7619	0
ADH7	4.7619	0
AHNAK2	4.7619	0
ALPK2	4.7619	0
ANKRD35	4.7619	0
APOBR	4.7619	0
ASCC3	4.7619	0
ATF7IP	4.7619	0
AXIN1	4.7619	0
BAZ2B	4.7619	0
C10orf71	4.7619	0
C14orf49	4.7619	0
CBFA2T3	4.7619	0
CCDC11	4.7619	0
CCDC171	4.7619	0
CCRL2	4.7619	0
CDH18	4.7619	0
CELSR3	4.7619	0
CLEC11A	4.7619	0
CNGB1	4.7619	0
COL24A1	4.7619	0
CTNNA3	4.7619	0
CXorf22	4.7619	0
DGKZ	4.7619	0
DISC1	4.7619	0
DNAH14	4.7619	0
DNAH3	4.7619	0
EPB41L3	4.7619	0
ERCC6	4.7619	0
FAM71F1	4.7619	0
FARP2	4.7619	0
FCAR	4.7619	0
FLJ43860	4.7619	0
GIMAP6	4.7619	0
GIPR	4.7619	0
GPR124	4.7619	0
INPP5D	4.7619	0
JMJD7-PLA2G4B	4.7619	0
KCP	4.7619	0
KDR	4.7619	0
LPPR3	4.7619	0
LRP2	4.7619	0
LRP5	4.7619	0
LRRK1	4.7619	0
MED16	4.7619	0
MGA	4.7619	0
MUC12	4.7619	0
MYO5B	4.7619	0
NBAS	4.7619	0
NBEAL2	4.7619	0
NEU2	4.7619	0
NUDT22	4.7619	0
OBSCN	4.7619	0
OR5W2	4.7619	0
OTX2	4.7619	0
PCDHA4	4.7619	0
PLXNB2	4.7619	0
PNPLA1	4.7619	0
POU2F3	4.7619	0
PPAT	4.7619	0
PPFIA1	4.7619	0
PTPLAD2	4.7619	0
PTPRD	4.7619	0
PTPRQ	4.7619	0
RASGEF1A	4.7619	0
RELN	4.7619	0
RNF181	4.7619	0
SART3	4.7619	0
SHROOM2	4.7619	0
SHROOM3	4.7619	0
SIGLEC1	4.7619	0
SIGLEC12	4.7619	0
SLC29A3	4.7619	0
SPINK5	4.7619	0
SPTBN1	4.7619	0
SRCRB4D	4.7619	0
SSR1	4.7619	0
STAB2	4.7619	0
STAG1	4.7619	0
TCAP	4.7619	0
TMEM132A	4.7619	0
TRIP11	4.7619	0
TRPM6	4.7619	0
TUBGCP5	4.7619	0
TUT1	4.7619	0
UBE2O	4.7619	0
UNC80	4.7619	0
USP43	4.7619	0
USP53	4.7619	0
VCAN	4.7619	0
WDFY4	4.7619	0
ZC3H4	4.7619	0
ZNF311	4.7619	0
ARHGAP5	2.38095	7.14286
FAM55B	2.38095	7.14286
LRRC32	2.38095	7.14286
PCDHB13	2.38095	7.14286
RP1	2.38095	7.14286
SLC17A6	2.38095	7.14286
AATK	2.38095	4.7619
AKAP13	2.38095	4.7619
ALMS1	2.38095	4.7619
ANKRD2	2.38095	4.7619
AOC4	2.38095	4.7619
APOF	2.38095	4.7619
AUTS2	2.38095	4.7619
BAI3	2.38095	4.7619
BRPF1	2.38095	4.7619
C1orf129	2.38095	4.7619
C1orf173	2.38095	4.7619
C9orf84	2.38095	4.7619
CACNA1S	2.38095	4.7619
CADPS	2.38095	4.7619
CASP12	2.38095	4.7619
CDH8	2.38095	4.7619
CEACAM5	2.38095	4.7619
CHRND	2.38095	4.7619
CHTF18	2.38095	4.7619
CNGA3	2.38095	4.7619
COL22A1	2.38095	4.7619
COL23A1	2.38095	4.7619
CRAMP1L	2.38095	4.7619
CYP2G1P	2.38095	4.7619
DIAPH1	2.38095	4.7619
DMWD	2.38095	4.7619
DNAH5	2.38095	4.7619
DOCK2	2.38095	4.7619
EIF3A	2.38095	4.7619
EPHA6	2.38095	4.7619
EPPK1	2.38095	4.7619
EPS8L2	2.38095	4.7619
ESPL1	2.38095	4.7619
ETAA1	2.38095	4.7619
FAM126A	2.38095	4.7619
FAM55A	2.38095	4.7619
FOXK1	2.38095	4.7619
FPGT-TNNI3K	2.38095	4.7619
FUBP1	2.38095	4.7619
GALNTL4	2.38095	4.7619
GALNTL6	2.38095	4.7619
GTF3C1	2.38095	4.7619
HAS2	2.38095	4.7619
HEATR6	2.38095	4.7619
HSD17B1	2.38095	4.7619
HSPA4	2.38095	4.7619
IMPG2	2.38095	4.7619
IQGAP2	2.38095	4.7619
ITGA1	2.38095	4.7619
ITGB3	2.38095	4.7619
ITPR2	2.38095	4.7619
KCNC2	2.38095	4.7619
KDM4A	2.38095	4.7619
KIAA1324	2.38095	4.7619
KIAA1407	2.38095	4.7619
KLF14	2.38095	4.7619
KRT72	2.38095	4.7619
LNP1	2.38095	4.7619
LRP1	2.38095	4.7619
LRRIQ1	2.38095	4.7619
MAGEC1	2.38095	4.7619
MAP3K15	2.38095	4.7619
MAP6	2.38095	4.7619
MICA	2.38095	4.7619
MTUS2	2.38095	4.7619
MUC15	2.38095	4.7619
MYH1	2.38095	4.7619
MYO10	2.38095	4.7619
MYO16	2.38095	4.7619
MYT1L	2.38095	4.7619
NIPA1	2.38095	4.7619
NOTCH1	2.38095	4.7619
NPR2	2.38095	4.7619
NRXN2	2.38095	4.7619
OR5K4	2.38095	4.7619
OTUD7B	2.38095	4.7619
PCDH19	2.38095	4.7619
PCDHA10	2.38095	4.7619
PCDHB5	2.38095	4.7619
PIK3C2A	2.38095	4.7619
PIWIL1	2.38095	4.7619
PPIP5K2	2.38095	4.7619
PRR12	2.38095	4.7619
PRR5L	2.38095	4.7619
PTAFR	2.38095	4.7619
PTGFR	2.38095	4.7619
RALGAPA1	2.38095	4.7619
RBM48	2.38095	4.7619
RNASE1	2.38095	4.7619
SBF1	2.38095	4.7619
SDHA	2.38095	4.7619
SEMA3A	2.38095	4.7619
SEMA6D	2.38095	4.7619
SERPINA13	2.38095	4.7619
SERPINA3	2.38095	4.7619
SERPINH1	2.38095	4.7619
SLC24A3	2.38095	4.7619
SMYD4	2.38095	4.7619
STK10	2.38095	4.7619
TBC1D3P1-DHX40P1	2.38095	4.7619
TECTA	2.38095	4.7619
TEX13A	2.38095	4.7619
THSD7A	2.38095	4.7619
TRPM5	2.38095	4.7619
UBN2	2.38095	4.7619
USP31	2.38095	4.7619
USP40	2.38095	4.7619
VASN	2.38095	4.7619
VDR	2.38095	4.7619
XRN1	2.38095	4.7619
ZNF236	2.38095	4.7619
ZNF407	2.38095	4.7619
ZNF454	2.38095	4.7619
ZNF611	2.38095	4.7619
AASDH	2.38095	2.38095
AATK-AS1	2.38095	2.38095
ABCA3	2.38095	2.38095
ABCA4	2.38095	2.38095
ABCB11	2.38095	2.38095
ABCD3	2.38095	2.38095
ABCF3	2.38095	2.38095
ABHD14A-ACY1	2.38095	2.38095
ABHD4	2.38095	2.38095
ABHD6	2.38095	2.38095
ABL1	2.38095	2.38095
ABTB2	2.38095	2.38095
ACAA2	2.38095	2.38095
ACACA	2.38095	2.38095
ACAD9	2.38095	2.38095
ACBD4	2.38095	2.38095
ACIN1	2.38095	2.38095
ACO1	2.38095	2.38095
ACOT9	2.38095	2.38095
ACRBP	2.38095	2.38095
ACSL5	2.38095	2.38095
ACSM5	2.38095	2.38095
ACTN2	2.38095	2.38095
ACVR1	2.38095	2.38095
ADA	2.38095	2.38095
ADAM23	2.38095	2.38095
ADAM8	2.38095	2.38095
ADAMTS15	2.38095	2.38095
ADAMTS4	2.38095	2.38095
ADAMTSL3	2.38095	2.38095
ADAMTSL4	2.38095	2.38095
ADCY3	2.38095	2.38095
ADH1C	2.38095	2.38095
ADRA1A	2.38095	2.38095
ADSL	2.38095	2.38095
AFF2	2.38095	2.38095
AFG3L2	2.38095	2.38095
AGMAT	2.38095	2.38095
AGPS	2.38095	2.38095
AGTPBP1	2.38095	2.38095
AKAP1	2.38095	2.38095
AKAP9	2.38095	2.38095
AKD1	2.38095	2.38095
AKR1D1	2.38095	2.38095
AKT1	2.38095	2.38095
ALDH1B1	2.38095	2.38095
ALDH5A1	2.38095	2.38095
ALDOB	2.38095	2.38095
ALG10B	2.38095	2.38095
ALG13	2.38095	2.38095
ALK	2.38095	2.38095
AMBRA1	2.38095	2.38095
AMMECR1L	2.38095	2.38095
ANAPC4	2.38095	2.38095
ANGPT2	2.38095	2.38095
ANK2	2.38095	2.38095
ANKFY1	2.38095	2.38095
ANKK1	2.38095	2.38095
ANKRD12	2.38095	2.38095
ANKRD26P1	2.38095	2.38095
ANKRD27	2.38095	2.38095
ANKRD36BP1	2.38095	2.38095
ANKRD55	2.38095	2.38095
ANKRD63	2.38095	2.38095
ANO3	2.38095	2.38095
ANO5	2.38095	2.38095
ANXA6	2.38095	2.38095
AP2A2	2.38095	2.38095
AP5S1	2.38095	2.38095
AP5Z1	2.38095	2.38095
APBA1	2.38095	2.38095
APBB1IP	2.38095	2.38095
APC2	2.38095	2.38095
APCDD1	2.38095	2.38095
APLF	2.38095	2.38095
APOA1	2.38095	2.38095
APOPT1	2.38095	2.38095
AQP12A	2.38095	2.38095
ARFGAP2	2.38095	2.38095
ARHGAP29	2.38095	2.38095
ARHGAP35	2.38095	2.38095
ARHGDIA	2.38095	2.38095
ARHGDIG	2.38095	2.38095
ARHGEF6	2.38095	2.38095
ARID5B	2.38095	2.38095
ARL4C	2.38095	2.38095
ARMC12	2.38095	2.38095
ARRB2	2.38095	2.38095
ARX	2.38095	2.38095
ASAP1	2.38095	2.38095
ASAP3	2.38095	2.38095
ASB10	2.38095	2.38095
ASB17	2.38095	2.38095
ASIC2	2.38095	2.38095
ASNA1	2.38095	2.38095
ASNS	2.38095	2.38095
ASXL1	2.38095	2.38095
ATAD2	2.38095	2.38095
ATAD2B	2.38095	2.38095
ATAD3B	2.38095	2.38095
ATAT1	2.38095	2.38095
ATF3	2.38095	2.38095
ATG2B	2.38095	2.38095
ATG4D	2.38095	2.38095
ATMIN	2.38095	2.38095
ATN1	2.38095	2.38095
ATOH8	2.38095	2.38095
ATOX1	2.38095	2.38095
ATP11B	2.38095	2.38095
ATP1A2	2.38095	2.38095
ATP1A3	2.38095	2.38095
ATP2A1	2.38095	2.38095
ATP9A	2.38095	2.38095
ATP9B	2.38095	2.38095
ATRX	2.38095	2.38095
ATXN2	2.38095	2.38095
AWAT2	2.38095	2.38095
AXDND1	2.38095	2.38095
B3GALNT1	2.38095	2.38095
B3GALT1	2.38095	2.38095
BACH1	2.38095	2.38095
BAG4	2.38095	2.38095
BAI1	2.38095	2.38095
BAIAP3	2.38095	2.38095
BASP1	2.38095	2.38095
BCAN	2.38095	2.38095
BCL6	2.38095	2.38095
BCLAF1	2.38095	2.38095
BCORL1	2.38095	2.38095
BDP1	2.38095	2.38095
BEND6	2.38095	2.38095
BEST1	2.38095	2.38095
BPIFB1	2.38095	2.38095
BPIFB3	2.38095	2.38095
BRAF	2.38095	2.38095
BRAP	2.38095	2.38095
BRMS1	2.38095	2.38095
BSG	2.38095	2.38095
BTBD16	2.38095	2.38095
BTBD19	2.38095	2.38095
BTBD9	2.38095	2.38095
BTG1	2.38095	2.38095
BUB1	2.38095	2.38095
BUB1B	2.38095	2.38095
C10orf12	2.38095	2.38095
C10orf120	2.38095	2.38095
C11orf16	2.38095	2.38095
C11orf2	2.38095	2.38095
C11orf30	2.38095	2.38095
C11orf41	2.38095	2.38095
C12orf43	2.38095	2.38095
C14orf118	2.38095	2.38095
C14orf21	2.38095	2.38095
C14orf43	2.38095	2.38095
C14orf93	2.38095	2.38095
C15orf23	2.38095	2.38095
C16orf3	2.38095	2.38095
C16orf42	2.38095	2.38095
C16orf71	2.38095	2.38095
C16orf82	2.38095	2.38095
C16orf90	2.38095	2.38095
C16orf91	2.38095	2.38095
C17orf50	2.38095	2.38095
C17orf99	2.38095	2.38095
C18orf1	2.38095	2.38095
C1orf127	2.38095	2.38095
C1orf186	2.38095	2.38095
C1orf21	2.38095	2.38095
C1orf38	2.38095	2.38095
C1orf51	2.38095	2.38095
C1orf55	2.38095	2.38095
C1QL2	2.38095	2.38095
C1QTNF1	2.38095	2.38095
C1QTNF8	2.38095	2.38095
C20orf160	2.38095	2.38095
C20orf166-AS1	2.38095	2.38095
C20orf26	2.38095	2.38095
C20orf3	2.38095	2.38095
C22orf13	2.38095	2.38095
C22orf28	2.38095	2.38095
C2CD4B	2.38095	2.38095
C2orf56	2.38095	2.38095
C2orf62	2.38095	2.38095
C3orf18	2.38095	2.38095
C3orf30	2.38095	2.38095
C4orf40	2.38095	2.38095
C5	2.38095	2.38095
C6orf223	2.38095	2.38095
C7orf26	2.38095	2.38095
C7orf58	2.38095	2.38095
C7orf72	2.38095	2.38095
C9orf82	2.38095	2.38095
CA8	2.38095	2.38095
CABIN1	2.38095	2.38095
CABLES2	2.38095	2.38095
CABS1	2.38095	2.38095
CACNA1F	2.38095	2.38095
CACNA1I	2.38095	2.38095
CAMKMT	2.38095	2.38095
CAMSAP3	2.38095	2.38095
CAMTA2	2.38095	2.38095
CAND1	2.38095	2.38095
CAPN12	2.38095	2.38095
CAPRIN2	2.38095	2.38095
CASR	2.38095	2.38095
CASZ1	2.38095	2.38095
CATSPER4	2.38095	2.38095
CBLN1	2.38095	2.38095
CBX4	2.38095	2.38095
CCDC110	2.38095	2.38095
CCDC135	2.38095	2.38095
CCDC147	2.38095	2.38095
CCDC148	2.38095	2.38095
CCDC15	2.38095	2.38095
CCDC150	2.38095	2.38095
CCDC163P	2.38095	2.38095
CCDC42	2.38095	2.38095
CCDC43	2.38095	2.38095
CCDC61	2.38095	2.38095
CCDC63	2.38095	2.38095
CCDC74A	2.38095	2.38095
CCDC82	2.38095	2.38095
CCL23	2.38095	2.38095
CCL27	2.38095	2.38095
CCNB3	2.38095	2.38095
CCNH	2.38095	2.38095
CCNJL	2.38095	2.38095
CCNK	2.38095	2.38095
CCNL1	2.38095	2.38095
CD180	2.38095	2.38095
CD19	2.38095	2.38095
CD1A	2.38095	2.38095
CD200R1L	2.38095	2.38095
CD22	2.38095	2.38095
CD276	2.38095	2.38095
CD300LD	2.38095	2.38095
CDAN1	2.38095	2.38095
CDC25A	2.38095	2.38095
CDCA7L	2.38095	2.38095
CDH1	2.38095	2.38095
CDH2	2.38095	2.38095
CDH5	2.38095	2.38095
CDH7	2.38095	2.38095
CDK15	2.38095	2.38095
CDK2AP2	2.38095	2.38095
CDK5R2	2.38095	2.38095
CDK5RAP2	2.38095	2.38095
CDK6	2.38095	2.38095
CDK9	2.38095	2.38095
CDKL5	2.38095	2.38095
CDR2L	2.38095	2.38095
CDV3	2.38095	2.38095
CDX4	2.38095	2.38095
CEACAM4	2.38095	2.38095
CEBPZ	2.38095	2.38095
CELSR2	2.38095	2.38095
CENPJ	2.38095	2.38095
CEP128	2.38095	2.38095
CEP192	2.38095	2.38095
CEP95	2.38095	2.38095
CES3	2.38095	2.38095
CETN1	2.38095	2.38095
CFHR4	2.38095	2.38095
CFHR5	2.38095	2.38095
CHAF1A	2.38095	2.38095
CHAT	2.38095	2.38095
CHD5	2.38095	2.38095
CHIA	2.38095	2.38095
CHL1	2.38095	2.38095
CHMP2B	2.38095	2.38095
CHRM4	2.38095	2.38095
CHRNA1	2.38095	2.38095
CHST15	2.38095	2.38095
CHST5	2.38095	2.38095
CIB1	2.38095	2.38095
CLCN1	2.38095	2.38095
CLCNKA	2.38095	2.38095
CLCNKB	2.38095	2.38095
CLEC2A	2.38095	2.38095
CLK2P	2.38095	2.38095
CLSTN1	2.38095	2.38095
CLTCL1	2.38095	2.38095
CNR1	2.38095	2.38095
CNTLN	2.38095	2.38095
CNTN1	2.38095	2.38095
CNTNAP2	2.38095	2.38095
CNTRL	2.38095	2.38095
COL11A1	2.38095	2.38095
COL17A1	2.38095	2.38095
COL4A6	2.38095	2.38095
COPA	2.38095	2.38095
COPS7B	2.38095	2.38095
CORO7-PAM16	2.38095	2.38095
COTL1	2.38095	2.38095
COX18	2.38095	2.38095
CP	2.38095	2.38095
CPA5	2.38095	2.38095
CPA6	2.38095	2.38095
CPD	2.38095	2.38095
CPEB2	2.38095	2.38095
CR1	2.38095	2.38095
CR1L	2.38095	2.38095
CRHR2	2.38095	2.38095
CRISP1	2.38095	2.38095
CROT	2.38095	2.38095
CRTC3	2.38095	2.38095
CRYAB	2.38095	2.38095
CRYBB1	2.38095	2.38095
CRYGA	2.38095	2.38095
CRYGS	2.38095	2.38095
CSNK1A1	2.38095	2.38095
CSRP2BP	2.38095	2.38095
CSTF2	2.38095	2.38095
CTAGE5	2.38095	2.38095
CTNND2	2.38095	2.38095
CTRL	2.38095	2.38095
CTSO	2.38095	2.38095
CTU1	2.38095	2.38095
CWF19L1	2.38095	2.38095
CWF19L2	2.38095	2.38095
CXorf23	2.38095	2.38095
CYP27B1	2.38095	2.38095
CYP2A13	2.38095	2.38095
CYP2B7P1	2.38095	2.38095
CYP39A1	2.38095	2.38095
CYP4F8	2.38095	2.38095
DAGLB	2.38095	2.38095
DAPP1	2.38095	2.38095
DBC1	2.38095	2.38095
DCAF12L1	2.38095	2.38095
DCAF15	2.38095	2.38095
DCAF4L1	2.38095	2.38095
DCAF4L2	2.38095	2.38095
DCHS2	2.38095	2.38095
DDN	2.38095	2.38095
DDX26B	2.38095	2.38095
DDX49	2.38095	2.38095
DECR1	2.38095	2.38095
DEFB123	2.38095	2.38095
DENND4B	2.38095	2.38095
DENND5A	2.38095	2.38095
DFFB	2.38095	2.38095
DGCR8	2.38095	2.38095
DGKK	2.38095	2.38095
DHX30	2.38095	2.38095
DHX38	2.38095	2.38095
DIAPH2	2.38095	2.38095
DIP2C	2.38095	2.38095
DKFZP434H168	2.38095	2.38095
DLC1	2.38095	2.38095
DLG1	2.38095	2.38095
DLGAP5	2.38095	2.38095
DLL4	2.38095	2.38095
DLX1	2.38095	2.38095
DMXL2	2.38095	2.38095
DNAI1	2.38095	2.38095
DNAJB5	2.38095	2.38095
DNAJC6	2.38095	2.38095
DNM1L	2.38095	2.38095
DNMT1	2.38095	2.38095
DOCK1	2.38095	2.38095
DOCK4	2.38095	2.38095
DOCK5	2.38095	2.38095
DOK1	2.38095	2.38095
DOK5	2.38095	2.38095
DPAGT1	2.38095	2.38095
DPF2	2.38095	2.38095
DPP4	2.38095	2.38095
DRD5	2.38095	2.38095
DSCAM	2.38095	2.38095
DSCR8	2.38095	2.38095
DSE	2.38095	2.38095
DSG3	2.38095	2.38095
DSP	2.38095	2.38095
DTL	2.38095	2.38095
DTNA	2.38095	2.38095
DTNB	2.38095	2.38095
DUSP1	2.38095	2.38095
DUSP10	2.38095	2.38095
DUSP11	2.38095	2.38095
DUSP16	2.38095	2.38095
DUSP6	2.38095	2.38095
DYNC2H1	2.38095	2.38095
DYRK1B	2.38095	2.38095
DYRK3	2.38095	2.38095
DYTN	2.38095	2.38095
DYX1C1	2.38095	2.38095
ECI1	2.38095	2.38095
ECM1	2.38095	2.38095
EEA1	2.38095	2.38095
EEF1G	2.38095	2.38095
EFCAB11	2.38095	2.38095
EFCAB9	2.38095	2.38095
EGFL7	2.38095	2.38095
EGFLAM	2.38095	2.38095
EGR1	2.38095	2.38095
EHBP1	2.38095	2.38095
EHF	2.38095	2.38095
EHMT2	2.38095	2.38095
EIF2B4	2.38095	2.38095
EIF2D	2.38095	2.38095
EIF3D	2.38095	2.38095
EIF3H	2.38095	2.38095
EIF4B	2.38095	2.38095
EIF4E2	2.38095	2.38095
EIF4EBP2	2.38095	2.38095
EIF4ENIF1	2.38095	2.38095
EIF4G3	2.38095	2.38095
ELN	2.38095	2.38095
ELOVL1	2.38095	2.38095
ELTD1	2.38095	2.38095
EMILIN1	2.38095	2.38095
EMILIN2	2.38095	2.38095
EMR4P	2.38095	2.38095
EMX1	2.38095	2.38095
ENPP1	2.38095	2.38095
EP400	2.38095	2.38095
EPB42	2.38095	2.38095
EPC2	2.38095	2.38095
EPHA1	2.38095	2.38095
EPHA3	2.38095	2.38095
EPHA4	2.38095	2.38095
EPHA5	2.38095	2.38095
EPHA8	2.38095	2.38095
EPHB4	2.38095	2.38095
EPHX1	2.38095	2.38095
ERCC1	2.38095	2.38095
ERCC2	2.38095	2.38095
ERGIC3	2.38095	2.38095
ERLEC1	2.38095	2.38095
ERV3-1	2.38095	2.38095
ERVV-2	2.38095	2.38095
ESF1	2.38095	2.38095
ESYT2	2.38095	2.38095
ETV5	2.38095	2.38095
EVI5	2.38095	2.38095
EVX2	2.38095	2.38095
EXOC3L1	2.38095	2.38095
EYA4	2.38095	2.38095
F12	2.38095	2.38095
F2	2.38095	2.38095
FAM129C	2.38095	2.38095
FAM135A	2.38095	2.38095
FAM151B	2.38095	2.38095
FAM172BP	2.38095	2.38095
FAM184A	2.38095	2.38095
FAM186A	2.38095	2.38095
FAM194B	2.38095	2.38095
FAM205A	2.38095	2.38095
FAM20A	2.38095	2.38095
FAM21A	2.38095	2.38095
FAM46D	2.38095	2.38095
FAM5C	2.38095	2.38095
FAM65A	2.38095	2.38095
FAM69C	2.38095	2.38095
FAM81A	2.38095	2.38095
FAM82A1	2.38095	2.38095
FAM84A	2.38095	2.38095
FAM98A	2.38095	2.38095
FASN	2.38095	2.38095
FAT3	2.38095	2.38095
FBN3	2.38095	2.38095
FBP1	2.38095	2.38095
FBXL12	2.38095	2.38095
FBXL3	2.38095	2.38095
FBXO32	2.38095	2.38095
FDPS	2.38095	2.38095
FEN1	2.38095	2.38095
FGB	2.38095	2.38095
FGD3	2.38095	2.38095
FGGY	2.38095	2.38095
FHOD3	2.38095	2.38095
FITM1	2.38095	2.38095
FKBP9L	2.38095	2.38095
FLCN	2.38095	2.38095
FLJ13224	2.38095	2.38095
FLJ41200	2.38095	2.38095
FLJ44054	2.38095	2.38095
FLNA	2.38095	2.38095
FLNB	2.38095	2.38095
FLNC	2.38095	2.38095
FLVCR2	2.38095	2.38095
FMO2	2.38095	2.38095
FOXC2	2.38095	2.38095
FOXJ3	2.38095	2.38095
FOXK2	2.38095	2.38095
FOXP1	2.38095	2.38095
FRAS1	2.38095	2.38095
FRMPD2	2.38095	2.38095
FRRS1	2.38095	2.38095
FRS2	2.38095	2.38095
FRY	2.38095	2.38095
FSCN1	2.38095	2.38095
FSTL5	2.38095	2.38095
FTO	2.38095	2.38095
FUZ	2.38095	2.38095
FZD10	2.38095	2.38095
FZD7	2.38095	2.38095
GAA	2.38095	2.38095
GABBR2	2.38095	2.38095
GABRG2	2.38095	2.38095
GAD2	2.38095	2.38095
GALC	2.38095	2.38095
GALE	2.38095	2.38095
GALR2	2.38095	2.38095
GAPDH	2.38095	2.38095
GAPT	2.38095	2.38095
GAPVD1	2.38095	2.38095
GARS	2.38095	2.38095
GAS2L3	2.38095	2.38095
GATA1	2.38095	2.38095
GATM	2.38095	2.38095
GBX2	2.38095	2.38095
GCN1L1	2.38095	2.38095
GCNT2	2.38095	2.38095
GCNT7	2.38095	2.38095
GDI2	2.38095	2.38095
GDPD5	2.38095	2.38095
GEM	2.38095	2.38095
GGA3	2.38095	2.38095
GHRH	2.38095	2.38095
GIMAP4	2.38095	2.38095
GINS4	2.38095	2.38095
GJA10	2.38095	2.38095
GJA9-MYCBP	2.38095	2.38095
GLCCI1	2.38095	2.38095
GLG1	2.38095	2.38095
GLI2	2.38095	2.38095
GLIPR1L2	2.38095	2.38095
GLRB	2.38095	2.38095
GLUD2	2.38095	2.38095
GMCL1P1	2.38095	2.38095
GMPR	2.38095	2.38095
GNA15	2.38095	2.38095
GNAS	2.38095	2.38095
GNAT3	2.38095	2.38095
GNB1	2.38095	2.38095
GNLY	2.38095	2.38095
GNPTAB	2.38095	2.38095
GOLGA1	2.38095	2.38095
GON4L	2.38095	2.38095
GP2	2.38095	2.38095
GPNMB	2.38095	2.38095
GPR112	2.38095	2.38095
GPR113	2.38095	2.38095
GPR116	2.38095	2.38095
GPR132	2.38095	2.38095
GPR149	2.38095	2.38095
GPR161	2.38095	2.38095
GPR55	2.38095	2.38095
GPR87	2.38095	2.38095
GPRC5C	2.38095	2.38095
GPRC6A	2.38095	2.38095
GRAMD4	2.38095	2.38095
GRIA2	2.38095	2.38095
GRID2	2.38095	2.38095
GRIN2A	2.38095	2.38095
GRIN2B	2.38095	2.38095
GRK4	2.38095	2.38095
GRTP1	2.38095	2.38095
GSG1	2.38095	2.38095
GSR	2.38095	2.38095
GTF3C3	2.38095	2.38095
GTSF1L	2.38095	2.38095
GZMA	2.38095	2.38095
H1F0	2.38095	2.38095
HCAR2	2.38095	2.38095
HCN4	2.38095	2.38095
HCRTR2	2.38095	2.38095
HDAC4	2.38095	2.38095
HDC	2.38095	2.38095
HDLBP	2.38095	2.38095
HEATR7B2	2.38095	2.38095
HEATR8	2.38095	2.38095
HERC2	2.38095	2.38095
HERC3	2.38095	2.38095
HERC6	2.38095	2.38095
HERPUD2	2.38095	2.38095
HIC1	2.38095	2.38095
HIF1A	2.38095	2.38095
HILS1	2.38095	2.38095
HLA-H	2.38095	2.38095
HLTF	2.38095	2.38095
HMGCLL1	2.38095	2.38095
HMP19	2.38095	2.38095
HNF4A	2.38095	2.38095
HNRNPA1	2.38095	2.38095
HNRNPK	2.38095	2.38095
HNRNPM	2.38095	2.38095
HNRNPUL2	2.38095	2.38095
HOOK3	2.38095	2.38095
HOXA9	2.38095	2.38095
HRNR	2.38095	2.38095
HSD17B14	2.38095	2.38095
HSD17B4	2.38095	2.38095
HSD17B7	2.38095	2.38095
HSPA5	2.38095	2.38095
HTN1	2.38095	2.38095
HTR4	2.38095	2.38095
HTT	2.38095	2.38095
HYAL4	2.38095	2.38095
IBA57	2.38095	2.38095
IDO1	2.38095	2.38095
IFT80	2.38095	2.38095
IFT88	2.38095	2.38095
IGF2	2.38095	2.38095
IGSF10	2.38095	2.38095
IGSF21	2.38095	2.38095
IL12B	2.38095	2.38095
IL13RA1	2.38095	2.38095
IL17B	2.38095	2.38095
IL18	2.38095	2.38095
IL1RL2	2.38095	2.38095
IL25	2.38095	2.38095
INMT-FAM188B	2.38095	2.38095
INO80	2.38095	2.38095
INO80C	2.38095	2.38095
INPP5B	2.38095	2.38095
INSC	2.38095	2.38095
INSR	2.38095	2.38095
INSRR	2.38095	2.38095
INTS3	2.38095	2.38095
INTS5	2.38095	2.38095
IPO7	2.38095	2.38095
IQCE	2.38095	2.38095
IQSEC3	2.38095	2.38095
IREB2	2.38095	2.38095
IRX1	2.38095	2.38095
IRX3	2.38095	2.38095
IRX4	2.38095	2.38095
ISL1	2.38095	2.38095
ITFG3	2.38095	2.38095
ITGA10	2.38095	2.38095
ITGA5	2.38095	2.38095
ITGAD	2.38095	2.38095
ITIH5	2.38095	2.38095
ITPRIPL2	2.38095	2.38095
IVL	2.38095	2.38095
JAK3	2.38095	2.38095
JHDM1D	2.38095	2.38095
JPH3	2.38095	2.38095
JUP	2.38095	2.38095
KANSL3	2.38095	2.38095
KAT6A	2.38095	2.38095
KCNA5	2.38095	2.38095
KCNA6	2.38095	2.38095
KCNG2	2.38095	2.38095
KCNH2	2.38095	2.38095
KCNH7	2.38095	2.38095
KCNJ3	2.38095	2.38095
KCNK15	2.38095	2.38095
KCTD10	2.38095	2.38095
KDM6B	2.38095	2.38095
KIAA0195	2.38095	2.38095
KIAA0196	2.38095	2.38095
KIAA0317	2.38095	2.38095
KIAA0368	2.38095	2.38095
KIAA0564	2.38095	2.38095
KIAA0586	2.38095	2.38095
KIAA1033	2.38095	2.38095
KIAA1107	2.38095	2.38095
KIAA1109	2.38095	2.38095
KIAA1274	2.38095	2.38095
KIAA1429	2.38095	2.38095
KIAA1456	2.38095	2.38095
KIAA1671	2.38095	2.38095
KIAA1841	2.38095	2.38095
KIAA2018	2.38095	2.38095
KIF15	2.38095	2.38095
KIF18A	2.38095	2.38095
KIF18B	2.38095	2.38095
KIF1A	2.38095	2.38095
KIF20B	2.38095	2.38095
KIF26B	2.38095	2.38095
KIF2C	2.38095	2.38095
KIF3C	2.38095	2.38095
KIFAP3	2.38095	2.38095
KIR3DX1	2.38095	2.38095
KLC4	2.38095	2.38095
KLHDC2	2.38095	2.38095
KLHDC3	2.38095	2.38095
KLHL1	2.38095	2.38095
KLHL2	2.38095	2.38095
KLHL22	2.38095	2.38095
KLHL30	2.38095	2.38095
KLHL35	2.38095	2.38095
KLK12	2.38095	2.38095
KLK3	2.38095	2.38095
KLK4	2.38095	2.38095
KLK5	2.38095	2.38095
KLKB1	2.38095	2.38095
KPNA2	2.38095	2.38095
KPNA4	2.38095	2.38095
KRI1	2.38095	2.38095
KRT15	2.38095	2.38095
KRT34	2.38095	2.38095
KRT35	2.38095	2.38095
KRT36	2.38095	2.38095
KRT6C	2.38095	2.38095
KRTAP10-8	2.38095	2.38095
KRTAP1-5	2.38095	2.38095
KRTAP4-2	2.38095	2.38095
KSR2	2.38095	2.38095
KTN1	2.38095	2.38095
LAMA3	2.38095	2.38095
LAMB4	2.38095	2.38095
LAMC2	2.38095	2.38095
LARP1	2.38095	2.38095
LARS	2.38095	2.38095
LCE1F	2.38095	2.38095
LDB1	2.38095	2.38095
LDHA	2.38095	2.38095
LGALS3BP	2.38095	2.38095
LGR5	2.38095	2.38095
LGR6	2.38095	2.38095
LIMK1	2.38095	2.38095
LIN54	2.38095	2.38095
LIN7C	2.38095	2.38095
LINC00336	2.38095	2.38095
LMAN1L	2.38095	2.38095
LMNA	2.38095	2.38095
LMOD2	2.38095	2.38095
LOC100009676	2.38095	2.38095
LOC100128292	2.38095	2.38095
LOC100128573	2.38095	2.38095
LOC100128811	2.38095	2.38095
LOC100128881	2.38095	2.38095
LOC100130894	2.38095	2.38095
LOC100133669	2.38095	2.38095
LOC100287010	2.38095	2.38095
LOC100505695	2.38095	2.38095
LOC100505854	2.38095	2.38095
LOC100507401	2.38095	2.38095
LOC149837	2.38095	2.38095
LOC284379	2.38095	2.38095
LOC285501	2.38095	2.38095
LOC286186	2.38095	2.38095
LOC401463	2.38095	2.38095
LOC646278	2.38095	2.38095
LOC646762	2.38095	2.38095
LOC646862	2.38095	2.38095
LOC653566	2.38095	2.38095
LOC653653	2.38095	2.38095
LOC81691	2.38095	2.38095
LOC84931	2.38095	2.38095
LOC91948	2.38095	2.38095
LPA	2.38095	2.38095
LPAR6	2.38095	2.38095
LPCAT1	2.38095	2.38095
LPIN2	2.38095	2.38095
LPPR1	2.38095	2.38095
LPPR4	2.38095	2.38095
LRCH3	2.38095	2.38095
LRFN3	2.38095	2.38095
LRFN4	2.38095	2.38095
LRIT3	2.38095	2.38095
LRP8	2.38095	2.38095
LRRC15	2.38095	2.38095
LRRC4	2.38095	2.38095
LTBP1	2.38095	2.38095
LY6G5B	2.38095	2.38095
LY6H	2.38095	2.38095
LYN	2.38095	2.38095
LYPD6B	2.38095	2.38095
LYST	2.38095	2.38095
MAGEA8	2.38095	2.38095
MAGEB10	2.38095	2.38095
MAGI1	2.38095	2.38095
MAML3	2.38095	2.38095
MANBA	2.38095	2.38095
MANEA	2.38095	2.38095
MAP1A	2.38095	2.38095
MAP3K12	2.38095	2.38095
MAPK4	2.38095	2.38095
MAPK8IP2	2.38095	2.38095
2019-03-10	2.38095	2.38095
MARK2	2.38095	2.38095
MAST3	2.38095	2.38095
MBD6	2.38095	2.38095
MBIP	2.38095	2.38095
MC5R	2.38095	2.38095
MCAM	2.38095	2.38095
MCRS1	2.38095	2.38095
MDH2	2.38095	2.38095
MDM2	2.38095	2.38095
MDN1	2.38095	2.38095
MED23	2.38095	2.38095
MEIS2	2.38095	2.38095
METAP2	2.38095	2.38095
METTL11B	2.38095	2.38095
METTL14	2.38095	2.38095
METTL8	2.38095	2.38095
MGAT3	2.38095	2.38095
MGAT4C	2.38095	2.38095
MIDN	2.38095	2.38095
MIPEP	2.38095	2.38095
MIR1272	2.38095	2.38095
MIR140	2.38095	2.38095
MIR200B	2.38095	2.38095
MIR211	2.38095	2.38095
MIR3065	2.38095	2.38095
MIR3186	2.38095	2.38095
MIR3615	2.38095	2.38095
MIR4330	2.38095	2.38095
MIR4469	2.38095	2.38095
MIR4653	2.38095	2.38095
MIR4688	2.38095	2.38095
MIR4695	2.38095	2.38095
MIR520E	2.38095	2.38095
MIR551A	2.38095	2.38095
MIR891B	2.38095	2.38095
MIR99B	2.38095	2.38095
MKLN1	2.38095	2.38095
MLIP	2.38095	2.38095
MLL	2.38095	2.38095
MLL2	2.38095	2.38095
MLLT10	2.38095	2.38095
MLLT6	2.38095	2.38095
MLPH	2.38095	2.38095
MMP11	2.38095	2.38095
MMP16	2.38095	2.38095
MMP3	2.38095	2.38095
MNX1	2.38095	2.38095
MOV10	2.38095	2.38095
MPHOSPH10	2.38095	2.38095
MPP2	2.38095	2.38095
MPPE1	2.38095	2.38095
MPPED2	2.38095	2.38095
MR1	2.38095	2.38095
MRC2	2.38095	2.38095
MRPL53	2.38095	2.38095
MS4A6A	2.38095	2.38095
MSH3	2.38095	2.38095
MSI2	2.38095	2.38095
MSMO1	2.38095	2.38095
MTA3	2.38095	2.38095
MTMR1	2.38095	2.38095
MUC17	2.38095	2.38095
MUC5B	2.38095	2.38095
MVP	2.38095	2.38095
MYBL2	2.38095	2.38095
MYBPHL	2.38095	2.38095
MYCBP2	2.38095	2.38095
MYH10	2.38095	2.38095
MYH13	2.38095	2.38095
MYH15	2.38095	2.38095
MYH7	2.38095	2.38095
MYH8	2.38095	2.38095
MYLIP	2.38095	2.38095
MYNN	2.38095	2.38095
MYO15B	2.38095	2.38095
MYO18B	2.38095	2.38095
MYO1E	2.38095	2.38095
MYO1F	2.38095	2.38095
MYO3B	2.38095	2.38095
MYO9B	2.38095	2.38095
MYOCD	2.38095	2.38095
MYOM1	2.38095	2.38095
MYOM2	2.38095	2.38095
NAALADL2	2.38095	2.38095
NAGLU	2.38095	2.38095
NAPEPLD	2.38095	2.38095
NAPG	2.38095	2.38095
NCKAP1L	2.38095	2.38095
NCOA1	2.38095	2.38095
NCOA2	2.38095	2.38095
NCOA3	2.38095	2.38095
NDFIP2	2.38095	2.38095
NEDD4L	2.38095	2.38095
NEFH	2.38095	2.38095
NEFL	2.38095	2.38095
NEK2	2.38095	2.38095
NEK5	2.38095	2.38095
NEUROD4	2.38095	2.38095
NFAT5	2.38095	2.38095
NFATC1	2.38095	2.38095
NFIB	2.38095	2.38095
NFKBIL1	2.38095	2.38095
NGB	2.38095	2.38095
NHP2	2.38095	2.38095
NHS	2.38095	2.38095
NID1	2.38095	2.38095
NINL	2.38095	2.38095
NIPAL2	2.38095	2.38095
NIPAL4	2.38095	2.38095
NKX1-2	2.38095	2.38095
NKX6-2	2.38095	2.38095
NLGN4X	2.38095	2.38095
NLRC4	2.38095	2.38095
NLRC5	2.38095	2.38095
NLRP7	2.38095	2.38095
NOD1	2.38095	2.38095
NOD2	2.38095	2.38095
NOL11	2.38095	2.38095
NOP56	2.38095	2.38095
NOS3	2.38095	2.38095
NOTCH2	2.38095	2.38095
NOX5	2.38095	2.38095
NPAS2	2.38095	2.38095
NPHP4	2.38095	2.38095
NR1I2	2.38095	2.38095
NR2F6	2.38095	2.38095
NR6A1	2.38095	2.38095
NRCAM	2.38095	2.38095
NRG3	2.38095	2.38095
NRXN3	2.38095	2.38095
NSFL1C	2.38095	2.38095
NSMAF	2.38095	2.38095
NSUN5	2.38095	2.38095
NT5C1B-RDH14	2.38095	2.38095
NTHL1	2.38095	2.38095
NTNG2	2.38095	2.38095
NTRK2	2.38095	2.38095
NTSR1	2.38095	2.38095
NTSR2	2.38095	2.38095
NUP107	2.38095	2.38095
NUP188	2.38095	2.38095
NUP205	2.38095	2.38095
NUP210L	2.38095	2.38095
NUP93	2.38095	2.38095
NWD1	2.38095	2.38095
NYAP1	2.38095	2.38095
OBSL1	2.38095	2.38095
ODF1	2.38095	2.38095
ODF3	2.38095	2.38095
OGFRL1	2.38095	2.38095
OGG1	2.38095	2.38095
OMD	2.38095	2.38095
OR10G4	2.38095	2.38095
OR10H1	2.38095	2.38095
OR10H4	2.38095	2.38095
OR11G2	2.38095	2.38095
OR13C5	2.38095	2.38095
OR2L1P	2.38095	2.38095
OR2S2	2.38095	2.38095
OR2T34	2.38095	2.38095
OR4C12	2.38095	2.38095
OR4C16	2.38095	2.38095
OR4D6	2.38095	2.38095
OR4K13	2.38095	2.38095
OR4K2	2.38095	2.38095
OR52E6	2.38095	2.38095
OR52J3	2.38095	2.38095
OR52L1	2.38095	2.38095
OR5AN1	2.38095	2.38095
OR5AR1	2.38095	2.38095
OR6T1	2.38095	2.38095
OR6Y1	2.38095	2.38095
OR8G5	2.38095	2.38095
OR8H1	2.38095	2.38095
OR8K5	2.38095	2.38095
OS9	2.38095	2.38095
OSBPL9	2.38095	2.38095
OSGEPL1	2.38095	2.38095
OSTalpha	2.38095	2.38095
OTOS	2.38095	2.38095
OTP	2.38095	2.38095
OTUD7A	2.38095	2.38095
OXNAD1	2.38095	2.38095
OXR1	2.38095	2.38095
PABPC1	2.38095	2.38095
PABPC1P2	2.38095	2.38095
PABPC5	2.38095	2.38095
PACSIN2	2.38095	2.38095
PADI3	2.38095	2.38095
PADI6	2.38095	2.38095
PALLD	2.38095	2.38095
PALM3	2.38095	2.38095
PAM	2.38095	2.38095
PAMR1	2.38095	2.38095
PAN2	2.38095	2.38095
PARP14	2.38095	2.38095
PARP2	2.38095	2.38095
PARPBP	2.38095	2.38095
PARVG	2.38095	2.38095
PASD1	2.38095	2.38095
PAX1	2.38095	2.38095
PAX2	2.38095	2.38095
PBLD	2.38095	2.38095
PCDH10	2.38095	2.38095
PCDHA13	2.38095	2.38095
PCDHA3	2.38095	2.38095
PCDHAC2	2.38095	2.38095
PCDHB3	2.38095	2.38095
PCDHB4	2.38095	2.38095
PCDHGA6	2.38095	2.38095
PCDHGA9	2.38095	2.38095
PCDHGB7	2.38095	2.38095
PCNA	2.38095	2.38095
PCNT	2.38095	2.38095
PCSK1	2.38095	2.38095
PCSK4	2.38095	2.38095
PCYOX1L	2.38095	2.38095
PDCD11	2.38095	2.38095
PDE6A	2.38095	2.38095
PDE6C	2.38095	2.38095
PDGFRB	2.38095	2.38095
PDHX	2.38095	2.38095
PDIA4	2.38095	2.38095
PDK3	2.38095	2.38095
PDXDC2P	2.38095	2.38095
PDZD2	2.38095	2.38095
PDZD3	2.38095	2.38095
PEAK1	2.38095	2.38095
PEBP4	2.38095	2.38095
PELP1	2.38095	2.38095
PFN3	2.38095	2.38095
PGAP1	2.38095	2.38095
PGR	2.38095	2.38095
PHC1	2.38095	2.38095
PHF3	2.38095	2.38095
PHKG1	2.38095	2.38095
PHRF1	2.38095	2.38095
PHYH	2.38095	2.38095
PI4KA	2.38095	2.38095
PICALM	2.38095	2.38095
PIGV	2.38095	2.38095
PIK3AP1	2.38095	2.38095
PIK3C2G	2.38095	2.38095
PIK3R6	2.38095	2.38095
PIP5KL1	2.38095	2.38095
PITPNM3	2.38095	2.38095
PIWIL3	2.38095	2.38095
PKDCC	2.38095	2.38095
PKM2	2.38095	2.38095
PKP4	2.38095	2.38095
PLAC4	2.38095	2.38095
PLB1	2.38095	2.38095
PLCB1	2.38095	2.38095
PLCB4	2.38095	2.38095
PLCH1	2.38095	2.38095
PLD1	2.38095	2.38095
PLEKHA5	2.38095	2.38095
PLEKHA6	2.38095	2.38095
PLEKHD1	2.38095	2.38095
PLEKHG4B	2.38095	2.38095
PLK1	2.38095	2.38095
PLK3	2.38095	2.38095
PLS3	2.38095	2.38095
PLSCR1	2.38095	2.38095
PLXNA4	2.38095	2.38095
PLXND1	2.38095	2.38095
PMF1-BGLAP	2.38095	2.38095
PMS2	2.38095	2.38095
PMS2CL	2.38095	2.38095
PNLIPRP1	2.38095	2.38095
PNMA3	2.38095	2.38095
PNP	2.38095	2.38095
PODN	2.38095	2.38095
PODXL	2.38095	2.38095
POF1B	2.38095	2.38095
POLG	2.38095	2.38095
POLK	2.38095	2.38095
POLR1E	2.38095	2.38095
POLR2A	2.38095	2.38095
POLR2I	2.38095	2.38095
POLR3C	2.38095	2.38095
POM121L2	2.38095	2.38095
POMGNT1	2.38095	2.38095
PON1	2.38095	2.38095
POP1	2.38095	2.38095
POU3F4	2.38095	2.38095
POU6F2	2.38095	2.38095
PPAPDC1A	2.38095	2.38095
PPFIA2	2.38095	2.38095
PPFIBP1	2.38095	2.38095
PPP1R12A	2.38095	2.38095
PPP1R12C	2.38095	2.38095
PPP1R21	2.38095	2.38095
PPP1R2P3	2.38095	2.38095
PPP1R3D	2.38095	2.38095
PPP1R3F	2.38095	2.38095
PPP1R3G	2.38095	2.38095
PPP3CA	2.38095	2.38095
PPP6R2	2.38095	2.38095
PRAF2	2.38095	2.38095
PRDM11	2.38095	2.38095
PRDM13	2.38095	2.38095
PRDM15	2.38095	2.38095
PRDM8	2.38095	2.38095
PRKCB	2.38095	2.38095
PRKG1	2.38095	2.38095
PRMT1	2.38095	2.38095
PRMT10	2.38095	2.38095
PROM1	2.38095	2.38095
PROX1	2.38095	2.38095
PRR22	2.38095	2.38095
PRR23B	2.38095	2.38095
PRRC2B	2.38095	2.38095
PRUNE2	2.38095	2.38095
PSAPL1	2.38095	2.38095
PSMA2	2.38095	2.38095
PSMA7	2.38095	2.38095
PSMB8	2.38095	2.38095
PSMD1	2.38095	2.38095
PSMD8	2.38095	2.38095
PTCHD1	2.38095	2.38095
PTGR1	2.38095	2.38095
PTGS2	2.38095	2.38095
PTK7	2.38095	2.38095
PTPN1	2.38095	2.38095
PTPRE	2.38095	2.38095
PTPRN2	2.38095	2.38095
PUM1	2.38095	2.38095
PUM2	2.38095	2.38095
PWWP2B	2.38095	2.38095
PXDN	2.38095	2.38095
RAB11FIP5	2.38095	2.38095
RAB38	2.38095	2.38095
RAB39A	2.38095	2.38095
RAD21	2.38095	2.38095
RAD54B	2.38095	2.38095
RADIL	2.38095	2.38095
RAG2	2.38095	2.38095
RALGPS1	2.38095	2.38095
RALYL	2.38095	2.38095
RANBP17	2.38095	2.38095
RAP1GAP2	2.38095	2.38095
RAP1GDS1	2.38095	2.38095
RAPGEFL1	2.38095	2.38095
RARA	2.38095	2.38095
RARG	2.38095	2.38095
RASAL2	2.38095	2.38095
RASGRP1	2.38095	2.38095
RASSF9	2.38095	2.38095
RB1CC1	2.38095	2.38095
RBAK	2.38095	2.38095
RBBP6	2.38095	2.38095
RBBP7	2.38095	2.38095
RBM17	2.38095	2.38095
RBM20	2.38095	2.38095
RBM46	2.38095	2.38095
RBMS1	2.38095	2.38095
RBX1	2.38095	2.38095
RC3H1	2.38095	2.38095
RCOR3	2.38095	2.38095
RDH8	2.38095	2.38095
RERE	2.38095	2.38095
REV1	2.38095	2.38095
REXO1	2.38095	2.38095
RFT1	2.38095	2.38095
RFWD3	2.38095	2.38095
RFX4	2.38095	2.38095
RGSL1	2.38095	2.38095
RHBDL3	2.38095	2.38095
RHOBTB1	2.38095	2.38095
RICTOR	2.38095	2.38095
RIMBP2	2.38095	2.38095
RNASE9	2.38095	2.38095
RNASEL	2.38095	2.38095
RNF113A	2.38095	2.38095
RNF144B	2.38095	2.38095
RNF148	2.38095	2.38095
RNF213	2.38095	2.38095
RNF216	2.38095	2.38095
RNFT2	2.38095	2.38095
RNGTT	2.38095	2.38095
ROCK1	2.38095	2.38095
ROM1	2.38095	2.38095
RORA	2.38095	2.38095
RP1L1	2.38095	2.38095
RPRD1B	2.38095	2.38095
RPS15	2.38095	2.38095
[truncated: 3,078 more rows]

## Sheet: Fig 5a
mRNA cluster
sample	cluster
C017c	m1
C018c	m1
C021c	m1
C022c	m1
C023c	m1
C030c	m1
C031c	m1
C032c	m1
C033c	m1
C034c	m1
C035c	m1
C036c	m1
C041c	m1
C042c	m1
C011c	m2
C012c	m2
C013c	m2
C014c	m2
C015c	m2
C016c	m2
C019c	m2
C020c	m2
C024c	m2
C025c	m2
C026c	m2
C027c	m2
C037c	m2
C038c	m2
C039c	m2
C040c	m2
Ca106	m3
Ca141	m3
Ca142	m3
Ca158	m3
Ca159	m3
Ca160	m3
Ca169	m3
Ca172	m3
Ca176	m3
Ca177	m3
Ca179	m3
Ca180	m3
Ca182	m3
Ca184	m3
Ca188	m3
Ca194	m3
Ca208	m3
Ca209	m3
Ca214	m3
Ca222	m3
Ca241	m3
CC005	m3
CC007	m3
CC04	m3
Ca125	m4
Ca126	m4
Ca127	m4
Ca130	m4
Ca131	m4
Ca132	m4
Ca133	m4
Ca134	m4
Ca138	m4
Ca139	m4
Ca143	m4
Ca144	m4
Ca145	m4
Ca146	m4
Ca148	m4
Ca149	m4
Ca152	m4
Ca164	m4
Ca166	m4
Ca167	m4
Ca170	m4
Ca174	m4
Ca175	m4
Ca187	m4
Ca193	m4
Ca195	m4
Ca196	m4
Ca197	m4
Ca201	m4
CA206	m4
Ca215	m4
Ca216	m4
Ca217	m4
Ca221	m4
Ca224	m4
Ca225	m4
Ca229	m4
Ca233	m4
Ca239	m4
Ca242	m4
CC001	m4
CC002	m4
CC009	m4
CC010	m4

## Sheet: Suppl Fig 4
The mutational frequencies of BAP1 and SETD2 in the Turajlic et al.’s cohort
	BAP1	SETD2
Turajlic-ccRCC	15.3846	15.3846
Turajlic-ccRCC-TT	31.9149	42.5532

## Sheet: Suppl Fig 10
Relative leukocyte fractions enumerated in tumors
	m1	m2	m3	m4
B	0.0447021	0.0266915	0.0318512	0.0277096
PCs	0.00873845	0.00663883	0.013448	0.0176669
CD8 T	0.226267	0.187006	0.159064	0.146615
CD4 T	0.186116	0.166468	0.210759	0.194394
γδT	0	0	0	0
NK	0.125177	0.130721	0.127006	0.167185
Monocytes	0.0990732	0.142346	0.131803	0.147425
Macrophages	0.113016	0.115503	0.0958741	0.0703098
DCs	0.0990795	0.134252	0.127244	0.113151
Mast cells	0.0810969	0.0437975	0.0688763	0.0646259
Eosinophils	0.0101305	0.046274	0.0329619	0.0503474
Neutrophils	0.00660267	0.000303281	0.00111299	0.00057099
